# Supplementary material for: Transcriptome Analyses Reveal Essential Roles of Alternative Splicing Regulation in Heat-Stressed Holstein Cows
Source: Int J Mol Sci. 2022 Sep 14;23(18):10664. doi: 10.3390/ijms231810664 (PMC9505234; doi:10.3390/ijms231810664)
Supplement: Supplementary file 1 [file ijms-23-10664-s001.zip]

Archive with 9 entries (9 files):
- Table S1-Statistical summary analysis of RNA-seq data sets of the thermal neutrality (TN) and heat stress (HS) groups.xls
- Table S2-Alternative splicing events differentially expressed between the thermal neutrality (TN) and heat stress (HS) groups.xls
- Table S3-Significant gene ontology (GO) terms involved in differentially spliced genes.xls
- Table S4-Significant Kyoto Encyclopedia of Genes and Genomes (KEGG) pathways involved in differentially spliced genes.xls
- Table S5-Differentially spliced genes enriched in the process of mRNA splicing.xls
- Table S6-Differentially spliced genes enriched in the spliceosomal complex.xls
- Table S7-Significant differentially expressed genes between the thermal neutrality (TN) and heat stress (HS) groups.xls
- Table S8-Overlapping genes between the differentially expressed and differentially expressed genes.xls
- Table S9-Primers used in quantitative real-time PCR.xls
