# Supplementary material for: Transcriptome Analyses Reveal Essential Roles of Alternative Splicing Regulation in Heat-Stressed Holstein Cows
Source: Int J Mol Sci. 2022 Sep 14;23(18):10664. doi: 10.3390/ijms231810664 (PMC9505234; doi:10.3390/ijms231810664)
Supplement: Supplementary file 1 [file ijms-23-10664-s001.zip › Table S1-Statistical summary analysis of RNA-seq data sets of the thermal neutrality (TN) and heat stress (HS) groups.xls]

## Sheet: Table S1- Statistical summary a
Table S1. Statistical summary analysis of RNA-seq data sets of the thermal neutrality (TN) and heat stress (HS) groups.
Sample ID	Group	Reads						Ratios (%) for Mapping
		Raw Reads (M)	Q20 (%)	Q30 (%)	Clean Reads (M)	Q20 (%)	Q30 (%)	Uniquely Mapped	Mapped to Multiple Loci	Totally Mapped
S2	HS	63.92	96.69	92.26	57.91	98.03	94.17	80.69	2.4	83.09
S3	HS	65.63	96.07	91.04	61.42	97.41	92.61	90	2.88	92.88
S5	HS	63.16	96.35	91.43	59.82	97.44	92.71	86.75	3.42	90.17
S6	HS	56.7	96.77	91.94	54.69	97.49	92.73	88.13	3.37	91.5
S7	HS	51.86	96.25	91.17	49.19	97.3	92.38	89.01	3.14	92.15
S8	HS	56.68	96.56	91.74	53.91	97.53	92.89	87.22	3.62	90.84
S9	HS	61.02	96.5	91.52	58.42	97.35	92.49	87.84	2.93	90.77
S12	HS	72.14	96.66	92	66.81	97.81	93.55	88.16	2.93	91.09
S14	HS	69.84	96.73	92.06	66.63	97.64	93.11	89.63	2.65	92.28
S15	HS	77.4	97.04	92.58	73.97	97.84	93.53	88.98	2.86	91.84
S16	HS	61.42	97	92.68	58.48	97.93	93.77	89.66	3.14	92.8
S22	HS	66.08	97.12	92.73	63.83	97.81	93.51	88.63	3.32	91.95
S26	HS	61.43	97.93	94.32	58.44	97.82	93.53	89.08	3.04	92.12
S27	HS	64.78	95.07	89.68	53.99	97.8	93.51	87.31	3.46	90.77
S29	HS	65.72	97.4	93.35	62.96	98.1	94.26	91.15	3.26	94.41
S33	HS	77.57	93.88	87.47	57.24	97.71	93.37	89.82	3.08	92.9
S36	HS	56.28	96.34	91.01	53.25	97.22	92.1	87.34	3.46	90.8
S160	TN	55.31	98.24	95.24	54.78	98.49	95.45	91.97	3.6	95.57
S162	TN	55.23	98.21	95.14	54.7	98.47	95.37	89.4	3.42	92.82
S164	TN	51.13	98.25	95.25	50.63	98.52	95.5	87	4.73	91.73
S165	TN	51.46	98.16	95.11	50.89	98.46	95.39	90.31	3.44	93.75
S166	TN	47.28	98.17	95.09	46.79	98.46	95.37	88.18	2.89	91.07
S167	TN	51.96	98.15	95.04	51.44	98.44	95.3	88.82	3.3	92.12
S168	TN	45.64	98.28	95.35	45.19	98.54	95.59	89.15	3.42	92.57
S179	TN	47.07	97.93	94.85	46.38	98.36	95.33	87.51	3.64	91.15
S184	TN	45.2	97.99	94.82	44.53	98.37	95.22	89.33	3.18	92.51
S190	TN	46.52	98.03	94.84	45.94	98.35	95.16	88.73	4.12	92.85
S191	TN	52.56	98.07	94.88	51.97	98.38	95.19	88.37	3.85	92.22
S192	TN	50.87	98	94.9	49.92	98.43	95.35	87.22	4.48	91.7
S200	TN	54.09	98.27	95.4	53.56	98.55	95.67	89.51	3.55	93.06
S203	TN	48.88	98.17	95.16	48.35	98.47	95.44	87.73	3.96	91.69
S204	TN	50.22	98.21	95.18	49.74	98.48	95.43	88.77	3.65	92.42
S206	TN	47.01	98.29	95.42	46.52	98.59	95.73	87.87	3.66	91.53
S207	TN	39.82	98.17	94.88	39.43	98.45	95.12	88.39	3.44	91.83
S208	TN	45.88	98.09	94.75	45.45	98.36	95	87.8	4.24	92.04
S209	TN	53.64	98.08	94.73	53.12	98.35	94.97	88.14	3.55	91.69
