# Supplementary material for: Transcriptome Analyses Reveal Essential Roles of Alternative Splicing Regulation in Heat-Stressed Holstein Cows
Source: Int J Mol Sci. 2022 Sep 14;23(18):10664. doi: 10.3390/ijms231810664 (PMC9505234; doi:10.3390/ijms231810664)
Supplement: Supplementary file 1 [file ijms-23-10664-s001.zip › Table S2-Alternative splicing events differentially expressed between the thermal neutrality (TN) and heat stress (HS) groups.xls]

## Sheet: Table S2-Alternative splicing e
Table S2. Alternative splicing events differentially expressed between the thermal neutrality (TN) and heat stress (HS) groups.
gene_id	events	intron	psi_TN	psi_HS	delta_psi (HS-NH)	p_adjust (Bonferroni t-test)
ENSBTAG00000007338	chr18:clu_38374_NA	chr18:46591564:46593191:clu_38374_NA	0.391293	0.282858	-0.108435	1.34326e-86
ENSBTAG00000007338	chr18:clu_38374_NA	chr18:46591564:46593392:clu_38374_NA	0.00174645	0.00126519	-0.000481258	1.34326e-86
ENSBTAG00000007338	chr18:clu_38374_NA	chr18:46593234:46593392:clu_38374_NA	0.276882	0.200153	-0.0767298	1.34326e-86
ENSBTAG00000007338	chr18:clu_38374_NA	chr18:46593234:46593688:clu_38374_NA	0.00165079	0.00119333	-0.000457461	1.34326e-86
ENSBTAG00000007338	chr18:clu_38374_NA	chr18:46593237:46593392:clu_38374_NA	0.077496	0.0560203	-0.0214757	1.34326e-86
ENSBTAG00000007338	chr18:clu_38374_NA	chr18:46593237:46593688:clu_38374_NA	0.00761769	0.00550667	-0.00211102	1.34326e-86
ENSBTAG00000007338	chr18:clu_38374_NA	chr18:46593526:46593688:clu_38374_NA	0.243314	0.453004	0.209691	1.34326e-86
ENSBTAG00000009384	chr16:clu_44038_NA	chr16:41929538:41930892:clu_44038_NA	0.145894	0.151626	0.00573244	8.68052e-79
ENSBTAG00000009384	chr16:clu_44038_NA	chr16:41929538:41930913:clu_44038_NA	0.126251	0.120724	-0.00552704	8.68052e-79
ENSBTAG00000009384	chr16:clu_44038_NA	chr16:41929538:41931935:clu_44038_NA	0.00156412	0.000884554	-0.000679571	8.68052e-79
ENSBTAG00000009384	chr16:clu_44038_NA	chr16:41929538:41934563:clu_44038_NA	0.0100109	0.00699666	-0.00301422	8.68052e-79
ENSBTAG00000009384	chr16:clu_44038_NA	chr16:41931022:41931935:clu_44038_NA	0.00160161	0.000904155	-0.000697453	8.68052e-79
ENSBTAG00000009384	chr16:clu_44038_NA	chr16:41931087:41931935:clu_44038_NA	0.247809	0.128252	-0.119557	8.68052e-79
ENSBTAG00000009384	chr16:clu_44038_NA	chr16:41931087:41934563:clu_44038_NA	0.060731	0.0547189	-0.00601215	8.68052e-79
ENSBTAG00000009384	chr16:clu_44038_NA	chr16:41931544:41931935:clu_44038_NA	0.00143377	0.000817416	-0.000616356	8.68052e-79
ENSBTAG00000009384	chr16:clu_44038_NA	chr16:41932040:41934559:clu_44038_NA	0.0020388	0.00276167	0.000722867	8.68052e-79
ENSBTAG00000009384	chr16:clu_44038_NA	chr16:41932040:41934563:clu_44038_NA	0.20038	0.235219	0.0348388	8.68052e-79
ENSBTAG00000009384	chr16:clu_44038_NA	chr16:41932040:41947733:clu_44038_NA	0.00341324	0.00469575	0.00128251	8.68052e-79
ENSBTAG00000009384	chr16:clu_44038_NA	chr16:41932056:41934563:clu_44038_NA	0.00199366	0.00184174	-0.000151916	8.68052e-79
ENSBTAG00000009384	chr16:clu_44038_NA	chr16:41934597:41935471:clu_44038_NA	0.00646891	0.00616572	-0.000303189	8.68052e-79
ENSBTAG00000009384	chr16:clu_44038_NA	chr16:41934597:41947733:clu_44038_NA	0.182401	0.280246	0.0978454	8.68052e-79
ENSBTAG00000009384	chr16:clu_44038_NA	chr16:41934597:41947781:clu_44038_NA	0.00231877	0.00120033	-0.00111844	8.68052e-79
ENSBTAG00000009384	chr16:clu_44038_NA	chr16:41935562:41947733:clu_44038_NA	0.00160417	0.000830425	-0.000773742	8.68052e-79
ENSBTAG00000009384	chr16:clu_44038_NA	chr16:41935617:41947733:clu_44038_NA	0.00408567	0.00211496	-0.0019707	8.68052e-79
ENSBTAG00000011600	chr13:clu_28601_NA	chr13:35286695:35288515:clu_28601_NA	0.000999754	0.00409381	0.00309405	3.05585e-78
ENSBTAG00000011600	chr13:clu_28601_NA	chr13:35286761:35287275:clu_28601_NA	0.000945075	0.00295979	0.00201472	3.05585e-78
ENSBTAG00000011600	chr13:clu_28601_NA	chr13:35286761:35288014:clu_28601_NA	0.0584486	0.131026	0.072577	3.05585e-78
ENSBTAG00000011600	chr13:clu_28601_NA	chr13:35286761:35288481:clu_28601_NA	0.00274169	0.00172162	-0.00102007	3.05585e-78
ENSBTAG00000011600	chr13:clu_28601_NA	chr13:35286761:35288500:clu_28601_NA	0.00508886	0.0157132	0.0106243	3.05585e-78
ENSBTAG00000011600	chr13:clu_28601_NA	chr13:35286761:35288515:clu_28601_NA	0.0133234	0.0250942	0.0117709	3.05585e-78
ENSBTAG00000011600	chr13:clu_28601_NA	chr13:35286761:35299470:clu_28601_NA	0.0132952	0.0118133	-0.00148183	3.05585e-78
ENSBTAG00000011600	chr13:clu_28601_NA	chr13:35286761:35308379:clu_28601_NA	0.00277838	0.00205196	-0.000726419	3.05585e-78
ENSBTAG00000011600	chr13:clu_28601_NA	chr13:35288434:35288515:clu_28601_NA	0.0010427	0.00580064	0.00475794	3.05585e-78
ENSBTAG00000011600	chr13:clu_28601_NA	chr13:35288668:35289013:clu_28601_NA	0.00383869	0.00472059	0.000881902	3.05585e-78
ENSBTAG00000011600	chr13:clu_28601_NA	chr13:35288668:35293958:clu_28601_NA	0.0485088	0.11122	0.0627113	3.05585e-78
ENSBTAG00000011600	chr13:clu_28601_NA	chr13:35288668:35299470:clu_28601_NA	0.00846495	0.00281848	-0.00564647	3.05585e-78
ENSBTAG00000011600	chr13:clu_28601_NA	chr13:35291474:35293958:clu_28601_NA	0.00270342	0.00291781	0.000214391	3.05585e-78
ENSBTAG00000011600	chr13:clu_28601_NA	chr13:35294041:35295010:clu_28601_NA	0.000275177	0.00335292	0.00307775	3.05585e-78
ENSBTAG00000011600	chr13:clu_28601_NA	chr13:35294041:35299470:clu_28601_NA	0.00516668	0.00243741	-0.00272927	3.05585e-78
ENSBTAG00000011600	chr13:clu_28601_NA	chr13:35294086:35295010:clu_28601_NA	0.000990476	0.00605914	0.00506867	3.05585e-78
ENSBTAG00000011600	chr13:clu_28601_NA	chr13:35294086:35299470:clu_28601_NA	0.0103439	0.00263299	-0.00771088	3.05585e-78
ENSBTAG00000011600	chr13:clu_28601_NA	chr13:35295189:35298409:clu_28601_NA	0.007054	0.000908808	-0.00614519	3.05585e-78
ENSBTAG00000011600	chr13:clu_28601_NA	chr13:35295189:35299059:clu_28601_NA	0.00091297	0.00217121	0.00125824	3.05585e-78
ENSBTAG00000011600	chr13:clu_28601_NA	chr13:35295189:35299470:clu_28601_NA	0.347614	0.0445176	-0.303096	3.05585e-78
ENSBTAG00000011600	chr13:clu_28601_NA	chr13:35295189:35308379:clu_28601_NA	0.014886	0.00422577	-0.0106602	3.05585e-78
ENSBTAG00000011600	chr13:clu_28601_NA	chr13:35295586:35298409:clu_28601_NA	0.0133103	0.0132135	-9.68079e-05	3.05585e-78
ENSBTAG00000011600	chr13:clu_28601_NA	chr13:35295586:35299470:clu_28601_NA	0.193764	0.175055	-0.0187096	3.05585e-78
ENSBTAG00000011600	chr13:clu_28601_NA	chr13:35295586:35308379:clu_28601_NA	0.00676557	0.00568527	-0.00108029	3.05585e-78
ENSBTAG00000011600	chr13:clu_28601_NA	chr13:35298430:35299470:clu_28601_NA	0.00570475	0.000734981	-0.00496977	3.05585e-78
ENSBTAG00000011600	chr13:clu_28601_NA	chr13:35298857:35299470:clu_28601_NA	0.00701712	0.000907086	-0.00611003	3.05585e-78
ENSBTAG00000011600	chr13:clu_28601_NA	chr13:35299232:35299470:clu_28601_NA	0.0114343	0.0200192	0.00858491	3.05585e-78
ENSBTAG00000011600	chr13:clu_28601_NA	chr13:35299831:35308379:clu_28601_NA	0.212581	0.396128	0.183547	3.05585e-78
ENSBTAG00000053845	chr12:clu_40742_NA	chr12:87179160:87179421:clu_40742_NA	0.00655302	0.0028931	-0.00365992	1.17444e-70
ENSBTAG00000053845	chr12:clu_40742_NA	chr12:87179160:87187549:clu_40742_NA	0.0153087	0.108335	0.0930265	1.17444e-70
ENSBTAG00000053845	chr12:clu_40742_NA	chr12:87179160:87192141:clu_40742_NA	0.00843636	0.00126663	-0.00716973	1.17444e-70
ENSBTAG00000053845	chr12:clu_40742_NA	chr12:87179160:87198006:clu_40742_NA	0.00283262	0.0248545	0.0220218	1.17444e-70
ENSBTAG00000053845	chr12:clu_40742_NA	chr12:87179565:87187549:clu_40742_NA	0.00920517	0.00395849	-0.00524668	1.17444e-70
ENSBTAG00000053845	chr12:clu_40742_NA	chr12:87187652:87192141:clu_40742_NA	0.05355	0.00798024	-0.0455698	1.17444e-70
ENSBTAG00000053845	chr12:clu_40742_NA	chr12:87187652:87198006:clu_40742_NA	0.00969328	0.174516	0.164823	1.17444e-70
ENSBTAG00000053845	chr12:clu_40742_NA	chr12:87187652:87201299:clu_40742_NA	0.000791711	0.00139924	0.000607531	1.17444e-70
ENSBTAG00000053845	chr12:clu_40742_NA	chr12:87195685:87198006:clu_40742_NA	0.00787472	0.00387448	-0.00400024	1.17444e-70
ENSBTAG00000053845	chr12:clu_40742_NA	chr12:87198100:87199109:clu_40742_NA	0.00593569	0.00387603	-0.00205967	1.17444e-70
ENSBTAG00000053845	chr12:clu_40742_NA	chr12:87198100:87201299:clu_40742_NA	0.193197	0.300205	0.107008	1.17444e-70
ENSBTAG00000053845	chr12:clu_40742_NA	chr12:87198100:87205102:clu_40742_NA	0.00221695	0.00361771	0.00140076	1.17444e-70
ENSBTAG00000053845	chr12:clu_40742_NA	chr12:87199379:87201299:clu_40742_NA	0.00605411	0.00317458	-0.00287954	1.17444e-70
ENSBTAG00000053845	chr12:clu_40742_NA	chr12:87201375:87205102:clu_40742_NA	0.673506	0.3561	-0.317406	1.17444e-70
ENSBTAG00000053845	chr12:clu_40742_NA	chr12:87201623:87205102:clu_40742_NA	0.00326418	0.00113938	-0.0021248	1.17444e-70
ENSBTAG00000053845	chr12:clu_40742_NA	chr12:87204816:87205102:clu_40742_NA	0.00158019	0.00280863	0.00122844	1.17444e-70
ENSBTAG00000020547	chrX:clu_27138_NA	chrX:36953208:36954628:clu_27138_NA	0.7587	0.407738	-0.350962	5.53722e-69
ENSBTAG00000020547	chrX:clu_27138_NA	chrX:36953208:36955621:clu_27138_NA	0.00113039	0.00342919	0.00229881	5.53722e-69
ENSBTAG00000020547	chrX:clu_27138_NA	chrX:36954755:36955621:clu_27138_NA	0.00530062	0.0138001	0.00849948	5.53722e-69
ENSBTAG00000020547	chrX:clu_27138_NA	chrX:36954761:36955182:clu_27138_NA	0.00400956	0.00227279	-0.00173676	5.53722e-69
ENSBTAG00000020547	chrX:clu_27138_NA	chrX:36954761:36955351:clu_27138_NA	0.0107831	0.0145663	0.00378328	5.53722e-69
ENSBTAG00000020547	chrX:clu_27138_NA	chrX:36954761:36955539:clu_27138_NA	0.00265338	0.00492782	0.00227445	5.53722e-69
ENSBTAG00000020547	chrX:clu_27138_NA	chrX:36954761:36955621:clu_27138_NA	0.217423	0.553265	0.335843	5.53722e-69
ENSBTAG00000030170	chr19:clu_25591_NA	chr19:56310579:56315302:clu_25591_NA	0.273633	0.328819	0.0551864	1.53894e-59
ENSBTAG00000030170	chr19:clu_25591_NA	chr19:56310579:56320099:clu_25591_NA	0.00258598	0.00291183	0.000325848	1.53894e-59
ENSBTAG00000030170	chr19:clu_25591_NA	chr19:56319139:56319516:clu_25591_NA	0.318485	0.192389	-0.126096	1.53894e-59
ENSBTAG00000030170	chr19:clu_25591_NA	chr19:56319139:56320099:clu_25591_NA	0.0446502	0.0141131	-0.030537	1.53894e-59
ENSBTAG00000030170	chr19:clu_25591_NA	chr19:56319232:56319516:clu_25591_NA	0.00145603	0.00496622	0.00351018	1.53894e-59
ENSBTAG00000030170	chr19:clu_25591_NA	chr19:56319616:56319694:clu_25591_NA	0.0138104	0.0149775	0.00116711	1.53894e-59
ENSBTAG00000030170	chr19:clu_25591_NA	chr19:56319616:56319697:clu_25591_NA	0.155351	0.195968	0.0406172	1.53894e-59
ENSBTAG00000030170	chr19:clu_25591_NA	chr19:56319616:56320099:clu_25591_NA	0.00563278	0.00543501	-0.000197767	1.53894e-59
ENSBTAG00000030170	chr19:clu_25591_NA	chr19:56319757:56320099:clu_25591_NA	0.162946	0.210045	0.0470998	1.53894e-59
ENSBTAG00000030170	chr19:clu_25591_NA	chr19:56319853:56320099:clu_25591_NA	0.0214503	0.0303745	0.00892429	1.53894e-59
ENSBTAG00000011413	chr8:clu_30411_NA	chr8:59807991:59808449:clu_30411_NA	0.00291353	0.0317694	0.0288559	5.79962e-59
ENSBTAG00000011413	chr8:clu_30411_NA	chr8:59807991:59835471:clu_30411_NA	0.000756843	0.0100051	0.00924822	5.79962e-59
ENSBTAG00000011413	chr8:clu_30411_NA	chr8:59808530:59822178:clu_30411_NA	0.00209651	0.00807521	0.00597871	5.79962e-59
ENSBTAG00000011413	chr8:clu_30411_NA	chr8:59808530:59833969:clu_30411_NA	0.00296532	0.00691325	0.00394793	5.79962e-59
ENSBTAG00000011413	chr8:clu_30411_NA	chr8:59808530:59835471:clu_30411_NA	0.00476504	0.0240155	0.0192504	5.79962e-59
ENSBTAG00000011413	chr8:clu_30411_NA	chr8:59808530:59835474:clu_30411_NA	0.00193116	0.0146379	0.0127067	5.79962e-59
ENSBTAG00000011413	chr8:clu_30411_NA	chr8:59808530:59835622:clu_30411_NA	0.00124122	0.00399947	0.00275825	5.79962e-59
ENSBTAG00000011413	chr8:clu_30411_NA	chr8:59833879:59833969:clu_30411_NA	0.455039	0.0570106	-0.398029	5.79962e-59
ENSBTAG00000011413	chr8:clu_30411_NA	chr8:59833879:59835471:clu_30411_NA	0.00386638	0.0214684	0.017602	5.79962e-59
ENSBTAG00000011413	chr8:clu_30411_NA	chr8:59834123:59835471:clu_30411_NA	0.155484	0.212363	0.0568794	5.79962e-59
ENSBTAG00000011413	chr8:clu_30411_NA	chr8:59834123:59835474:clu_30411_NA	0.0887951	0.100494	0.011699	5.79962e-59
ENSBTAG00000011413	chr8:clu_30411_NA	chr8:59834280:59835471:clu_30411_NA	0.0022149	0.00838632	0.00617142	5.79962e-59		ENSBTAG00000050179
ENSBTAG00000011413	chr8:clu_30411_NA	chr8:59835534:59835622:clu_30411_NA	0.277931	0.500862	0.222931	5.79962e-59
ENSBTAG00000000696	chr15:clu_11260_NA	chr15:46457829:46461844:clu_11260_NA	0.691411	0.489115	-0.202296	4.92679e-58
ENSBTAG00000000696	chr15:clu_11260_NA	chr15:46457829:46462282:clu_11260_NA	0.0110723	0.00799535	-0.00307695	4.92679e-58
ENSBTAG00000000696	chr15:clu_11260_NA	chr15:46457829:46462417:clu_11260_NA	0.0108767	0.0204986	0.00962186	4.92679e-58
ENSBTAG00000000696	chr15:clu_11260_NA	chr15:46461956:46462282:clu_11260_NA	0.0251049	0.0206809	-0.004424	4.92679e-58
ENSBTAG00000000696	chr15:clu_11260_NA	chr15:46461956:46462417:clu_11260_NA	0.0511129	0.118234	0.0671208	4.92679e-58
ENSBTAG00000000696	chr15:clu_11260_NA	chr15:46461961:46462282:clu_11260_NA	0.116331	0.0845914	-0.0317397	4.92679e-58
ENSBTAG00000000696	chr15:clu_11260_NA	chr15:46461961:46462417:clu_11260_NA	0.0906614	0.256375	0.165714	4.92679e-58
ENSBTAG00000000696	chr15:clu_11260_NA	chr15:46462023:46462282:clu_11260_NA	0.00206435	0.00150458	-0.000559766	4.92679e-58
ENSBTAG00000000696	chr15:clu_11260_NA	chr15:46462023:46462417:clu_11260_NA	0.00136563	0.0010054	-0.000360236	4.92679e-58
ENSBTAG00000008853	chr28:clu_4496_NA	chr28:13808663:13808842:clu_4496_NA	0.0110447	0.0180679	0.00702322	6.48657e-56
ENSBTAG00000008853	chr28:clu_4496_NA	chr28:13808663:13808981:clu_4496_NA	0.0121381	0.0151698	0.00303173	6.48657e-56
ENSBTAG00000008853	chr28:clu_4496_NA	chr28:13808663:13810470:clu_4496_NA	0.150501	0.144311	-0.00618979	6.48657e-56
ENSBTAG00000008853	chr28:clu_4496_NA	chr28:13808663:13810650:clu_4496_NA	0.322264	0.160457	-0.161807	6.48657e-56
ENSBTAG00000008853	chr28:clu_4496_NA	chr28:13808663:13811432:clu_4496_NA	0.0153474	0.0207789	0.00543142	6.48657e-56
ENSBTAG00000008853	chr28:clu_4496_NA	chr28:13808663:13820277:clu_4496_NA	0.269878	0.343729	0.0738514	6.48657e-56
ENSBTAG00000008853	chr28:clu_4496_NA	chr28:13808663:13822337:clu_4496_NA	0.00540324	0.00860226	0.00319902	6.48657e-56
ENSBTAG00000008853	chr28:clu_4496_NA	chr28:13809168:13810470:clu_4496_NA	0.0107297	0.00825969	-0.00247001	6.48657e-56
ENSBTAG00000008853	chr28:clu_4496_NA	chr28:13810593:13811432:clu_4496_NA	0.001313	0.00276698	0.00145398	6.48657e-56
ENSBTAG00000008853	chr28:clu_4496_NA	chr28:13810607:13811034:clu_4496_NA	0.004129	0.00315679	-0.000972207	6.48657e-56
ENSBTAG00000008853	chr28:clu_4496_NA	chr28:13810607:13811432:clu_4496_NA	0.0371276	0.0546269	0.0174993	6.48657e-56
ENSBTAG00000008853	chr28:clu_4496_NA	chr28:13810828:13811432:clu_4496_NA	0.00569343	0.00435402	-0.00133941	6.48657e-56
ENSBTAG00000008853	chr28:clu_4496_NA	chr28:13810868:13811034:clu_4496_NA	0.0044816	0.00226437	-0.00221722	6.48657e-56
ENSBTAG00000008853	chr28:clu_4496_NA	chr28:13810868:13811432:clu_4496_NA	0.0494207	0.0525804	0.0031597	6.48657e-56
ENSBTAG00000008853	chr28:clu_4496_NA	chr28:13810946:13811432:clu_4496_NA	0.00618616	0.0106497	0.00446354	6.48657e-56
ENSBTAG00000008853	chr28:clu_4496_NA	chr28:13820333:13821286:clu_4496_NA	0.00874687	0.0072965	-0.00145037	6.48657e-56
ENSBTAG00000008853	chr28:clu_4496_NA	chr28:13820333:13821848:clu_4496_NA	0.00244345	0.0028143	0.000370848	6.48657e-56
ENSBTAG00000008853	chr28:clu_4496_NA	chr28:13820333:13821946:clu_4496_NA	0.0411986	0.0517087	0.0105101	6.48657e-56
ENSBTAG00000008853	chr28:clu_4496_NA	chr28:13820333:13822337:clu_4496_NA	0.0391425	0.0808943	0.0417518	6.48657e-56
ENSBTAG00000008853	chr28:clu_4496_NA	chr28:13822013:13822337:clu_4496_NA	0.00281086	0.00751115	0.00470029	6.48657e-56
ENSBTAG00000018285	chr11:clu_41811_NA	chr11:49413469:49425324:clu_41811_NA	0.00128483	0.00685987	0.00557504	7.50276e-56
ENSBTAG00000018285	chr11:clu_41811_NA	chr11:49417268:49417740:clu_41811_NA	0.00742939	0.00457647	-0.00285292	7.50276e-56
ENSBTAG00000018285	chr11:clu_41811_NA	chr11:49417268:49417742:clu_41811_NA	0.901962	0.555569	-0.346394	7.50276e-56
ENSBTAG00000018285	chr11:clu_41811_NA	chr11:49417268:49425324:clu_41811_NA	0.00294969	0.00742482	0.00447512	7.50276e-56
ENSBTAG00000018285	chr11:clu_41811_NA	chr11:49417879:49418246:clu_41811_NA	0.00244298	0.00681758	0.0043746	7.50276e-56
ENSBTAG00000018285	chr11:clu_41811_NA	chr11:49417879:49425324:clu_41811_NA	0.083931	0.418753	0.334822	7.50276e-56
ENSBTAG00000037400	chr25:clu_14265_NA	chr25:38885047:38886953:clu_14265_NA	0.293383	0.00634587	-0.287037	1.24504e-55
ENSBTAG00000037400	chr25:clu_14265_NA	chr25:38885047:38906512:clu_14265_NA	0.00560269	0.00488493	-0.000717758	1.24504e-55
ENSBTAG00000037400	chr25:clu_14265_NA	chr25:38885047:38909072:clu_14265_NA	0.00335474	0.00470365	0.00134892	1.24504e-55
ENSBTAG00000037400	chr25:clu_14265_NA	chr25:38886636:38886953:clu_14265_NA	0.00614189	0.00147186	-0.00467003	1.24504e-55
ENSBTAG00000037400	chr25:clu_14265_NA	chr25:38887388:38887633:clu_14265_NA	0.00868742	0.00450308	-0.00418434	1.24504e-55
ENSBTAG00000037400	chr25:clu_14265_NA	chr25:38887388:38887841:clu_14265_NA	0.0189534	0.00619087	-0.0127625	1.24504e-55
ENSBTAG00000037400	chr25:clu_14265_NA	chr25:38887388:38887979:clu_14265_NA	0.0299891	0.0238135	-0.00617562	1.24504e-55
ENSBTAG00000037400	chr25:clu_14265_NA	chr25:38887388:38888032:clu_14265_NA	0.00358839	0.00396304	0.000374652	1.24504e-55
ENSBTAG00000037400	chr25:clu_14265_NA	chr25:38887388:38888092:clu_14265_NA	0.0165929	0.00789856	-0.00869435	1.24504e-55
ENSBTAG00000037400	chr25:clu_14265_NA	chr25:38887388:38906512:clu_14265_NA	0.0447366	0.0297027	-0.0150338	1.24504e-55
ENSBTAG00000037400	chr25:clu_14265_NA	chr25:38887388:38909072:clu_14265_NA	0.0058933	0.0109525	0.0050592	1.24504e-55
ENSBTAG00000037400	chr25:clu_14265_NA	chr25:38888285:38906512:clu_14265_NA	0.00104661	0.00395461	0.002908	1.24504e-55
ENSBTAG00000037400	chr25:clu_14265_NA	chr25:38905184:38906512:clu_14265_NA	0.0862254	0.190573	0.104348	1.24504e-55
ENSBTAG00000037400	chr25:clu_14265_NA	chr25:38906667:38909072:clu_14265_NA	0.155311	0.172983	0.0176714	1.24504e-55
ENSBTAG00000037400	chr25:clu_14265_NA	chr25:38906667:38909644:clu_14265_NA	0.00839313	0.0132061	0.00481296	1.24504e-55
ENSBTAG00000037400	chr25:clu_14265_NA	chr25:38909197:38909644:clu_14265_NA	0.131134	0.202103	0.0709689	1.24504e-55
ENSBTAG00000037400	chr25:clu_14265_NA	chr25:38911383:38919909:clu_14265_NA	0.180966	0.31275	0.131784	1.24504e-55
ENSBTAG00000008412	chr25:clu_13641_NA	chr25:26968270:26968363:clu_13641_NA	0.356336	0.536088	0.179751	6.78022e-55
ENSBTAG00000008412	chr25:clu_13641_NA	chr25:26968270:26968831:clu_13641_NA	0.00473819	0.0070462	0.00230801	6.78022e-55
ENSBTAG00000008412	chr25:clu_13641_NA	chr25:26968270:26969470:clu_13641_NA	0.00268899	0.00238369	-0.000305301	6.78022e-55
ENSBTAG00000008412	chr25:clu_13641_NA	chr25:26968471:26968831:clu_13641_NA	0.22761	0.245312	0.0177016	6.78022e-55
ENSBTAG00000008412	chr25:clu_13641_NA	chr25:26968471:26969470:clu_13641_NA	0.0235748	0.0119207	-0.0116541	6.78022e-55
ENSBTAG00000008412	chr25:clu_13641_NA	chr25:26968909:26969470:clu_13641_NA	0.385051	0.19725	-0.187801	6.78022e-55
ENSBTAG00000008480	chr6:clu_37068_NA	chr6:117202472:117209485:clu_37068_NA	0.271274	0.0856776	-0.185596	1.18024e-54
ENSBTAG00000008480	chr6:clu_37068_NA	chr6:117202472:117209489:clu_37068_NA	0.00804649	0.00254136	-0.00550513	1.18024e-54
ENSBTAG00000008480	chr6:clu_37068_NA	chr6:117202472:117210821:clu_37068_NA	0.115967	0.0366265	-0.0793408	1.18024e-54
ENSBTAG00000008480	chr6:clu_37068_NA	chr6:117203090:117204290:clu_37068_NA	0.00687462	0.00217124	-0.00470337	1.18024e-54
ENSBTAG00000008480	chr6:clu_37068_NA	chr6:117203090:117209485:clu_37068_NA	0.00789338	0.002493	-0.00540038	1.18024e-54
ENSBTAG00000008480	chr6:clu_37068_NA	chr6:117204339:117209485:clu_37068_NA	0.0158711	0.00501265	-0.0108585	1.18024e-54
ENSBTAG00000008480	chr6:clu_37068_NA	chr6:117209677:117210821:clu_37068_NA	0.574073	0.865478	0.291404	1.18024e-54
ENSBTAG00000031875	chr29:clu_3857_NA	chr29:44093677:44094503:clu_3857_NA	0.00241338	0.00239204	-2.13338e-05	2.30845e-53
ENSBTAG00000031875	chr29:clu_3857_NA	chr29:44093808:44094503:clu_3857_NA	0.00375577	0.00686403	0.00310825	2.30845e-53
ENSBTAG00000031875	chr29:clu_3857_NA	chr29:44093812:44094503:clu_3857_NA	0.299363	0.675094	0.375732	2.30845e-53
ENSBTAG00000031875	chr29:clu_3857_NA	chr29:44093812:44095112:clu_3857_NA	0.00225942	0.00102695	-0.00123247	2.30845e-53
ENSBTAG00000031875	chr29:clu_3857_NA	chr29:44094641:44095112:clu_3857_NA	0.692209	0.314623	-0.377586	2.30845e-53
ENSBTAG00000018339	chr19:clu_24278_NA	chr19:37618995:37619296:clu_24278_NA	0.281237	0.34554	0.064303	1.68399e-52
ENSBTAG00000018339	chr19:clu_24278_NA	chr19:37618995:37619852:clu_24278_NA	0.00338445	0.00187116	-0.00151329	1.68399e-52
ENSBTAG00000018339	chr19:clu_24278_NA	chr19:37618995:37621385:clu_24278_NA	0.00334003	0.00172383	-0.0016162	1.68399e-52
ENSBTAG00000018339	chr19:clu_24278_NA	chr19:37619474:37619852:clu_24278_NA	0.475689	0.230627	-0.245062	1.68399e-52
ENSBTAG00000018339	chr19:clu_24278_NA	chr19:37620871:37620988:clu_24278_NA	0.00367199	0.00346765	-0.000204339	1.68399e-52
ENSBTAG00000018339	chr19:clu_24278_NA	chr19:37620871:37621385:clu_24278_NA	0.229414	0.407032	0.177619	1.68399e-52
ENSBTAG00000018339	chr19:clu_24278_NA	chr19:37621065:37621385:clu_24278_NA	0.00326431	0.00973845	0.00647415	1.68399e-52
ENSBTAG00000043994	chr7:clu_9517_NA	chr7:38926114:38929930:clu_9517_NA	0.338838	0.126789	-0.21205	4.63567e-52
ENSBTAG00000043994	chr7:clu_9517_NA	chr7:38926114:38931216:clu_9517_NA	0.00190593	0.000869189	-0.00103674	4.63567e-52
ENSBTAG00000043994	chr7:clu_9517_NA	chr7:38926600:38929930:clu_9517_NA	0.00126847	0.000997675	-0.000270794	4.63567e-52
ENSBTAG00000043994	chr7:clu_9517_NA	chr7:38930025:38930870:clu_9517_NA	0.0208467	0.0313353	0.0104887	4.63567e-52
ENSBTAG00000043994	chr7:clu_9517_NA	chr7:38930025:38930933:clu_9517_NA	0.0144357	0.0202313	0.00579561	4.63567e-52
ENSBTAG00000043994	chr7:clu_9517_NA	chr7:38930025:38930976:clu_9517_NA	0.29553	0.462788	0.167258	4.63567e-52
ENSBTAG00000043994	chr7:clu_9517_NA	chr7:38930025:38931216:clu_9517_NA	0.00161888	0.00181292	0.000194043	4.63567e-52
ENSBTAG00000043994	chr7:clu_9517_NA	chr7:38931088:38931216:clu_9517_NA	0.325556	0.355177	0.0296206	4.63567e-52
ENSBTAG00000018286	chr11:clu_41804_NA	chr11:49411706:49411984:clu_41804_NA	0.234521	0.319091	0.0845701	5.37556e-52
ENSBTAG00000018286	chr11:clu_41804_NA	chr11:49411706:49412251:clu_41804_NA	0.00150816	0.00188572	0.000377562	5.37556e-52
ENSBTAG00000018286	chr11:clu_41804_NA	chr11:49411750:49411984:clu_41804_NA	0.0370633	0.0456986	0.00863527	5.37556e-52
ENSBTAG00000018286	chr11:clu_41804_NA	chr11:49412058:49412251:clu_41804_NA	0.348595	0.393942	0.045347	5.37556e-52
ENSBTAG00000018286	chr11:clu_41804_NA	chr11:49412058:49412547:clu_41804_NA	0.0182677	0.0106997	-0.00756795	5.37556e-52
ENSBTAG00000018286	chr11:clu_41804_NA	chr11:49412325:49412547:clu_41804_NA	0.0203144	0.0169081	-0.00340637	5.37556e-52
ENSBTAG00000018286	chr11:clu_41804_NA	chr11:49412360:49412547:clu_41804_NA	0.339731	0.211775	-0.127956	5.37556e-52
ENSBTAG00000008731	chr26:clu_48514_NA	chr26:39334026:39334866:clu_48514_NA	0.290198	0.361789	0.0715909	7.81549e-49
ENSBTAG00000008731	chr26:clu_48514_NA	chr26:39334026:39336009:clu_48514_NA	0.00271872	0.00236071	-0.000358011	7.81549e-49
ENSBTAG00000008731	chr26:clu_48514_NA	chr26:39334026:39337786:clu_48514_NA	0.0019532	0.00155843	-0.00039477	7.81549e-49
ENSBTAG00000008731	chr26:clu_48514_NA	chr26:39334026:39339612:clu_48514_NA	0.000282141	0.00346875	0.00318661	7.81549e-49
ENSBTAG00000008731	chr26:clu_48514_NA	chr26:39334965:39336009:clu_48514_NA	0.00197328	0.00197626	2.98211e-06	7.81549e-49
ENSBTAG00000008731	chr26:clu_48514_NA	chr26:39335001:39336009:clu_48514_NA	0.319865	0.253662	-0.0662022	7.81549e-49
ENSBTAG00000008731	chr26:clu_48514_NA	chr26:39335001:39337786:clu_48514_NA	0.00267413	0.00141589	-0.00125824	7.81549e-49
ENSBTAG00000008731	chr26:clu_48514_NA	chr26:39336150:39337786:clu_48514_NA	0.307647	0.157296	-0.150351	7.81549e-49
ENSBTAG00000008731	chr26:clu_48514_NA	chr26:39337921:39338268:clu_48514_NA	0.0050943	0.00410934	-0.000984958	7.81549e-49
ENSBTAG00000008731	chr26:clu_48514_NA	chr26:39337921:39339612:clu_48514_NA	0.0675955	0.212364	0.144768	7.81549e-49
ENSBTAG00000009942	chr1:clu_22609_NA	chr1:153882395:154003835:clu_22609_NA	0.0796318	0.0142097	-0.0654221	1.33649e-47
ENSBTAG00000009942	chr1:clu_22609_NA	chr1:153882395:154040811:clu_22609_NA	0.00215051	0.000391589	-0.00175892	1.33649e-47
ENSBTAG00000009942	chr1:clu_22609_NA	chr1:154006321:154009029:clu_22609_NA	0.259132	0.270163	0.0110308	1.33649e-47
ENSBTAG00000009942	chr1:clu_22609_NA	chr1:154006321:154040811:clu_22609_NA	0.00820312	0.0106362	0.00243309	1.33649e-47
ENSBTAG00000009942	chr1:clu_22609_NA	chr1:154006321:154061614:clu_22609_NA	0.000736327	0.00126542	0.00052909	1.33649e-47
ENSBTAG00000009942	chr1:clu_22609_NA	chr1:154009232:154014598:clu_22609_NA	0.000773316	0.00180734	0.00103402	1.33649e-47
ENSBTAG00000009942	chr1:clu_22609_NA	chr1:154009232:154015972:clu_22609_NA	0.00188542	0.000750717	-0.0011347	1.33649e-47
ENSBTAG00000009942	chr1:clu_22609_NA	chr1:154009232:154040811:clu_22609_NA	0.208019	0.196166	-0.0118534	1.33649e-47
ENSBTAG00000009942	chr1:clu_22609_NA	chr1:154009232:154061614:clu_22609_NA	0.00245427	0.00217816	-0.000276112	1.33649e-47
ENSBTAG00000009942	chr1:clu_22609_NA	chr1:154037113:154040811:clu_22609_NA	0.00182458	0.00179136	-3.32242e-05	1.33649e-47
ENSBTAG00000009942	chr1:clu_22609_NA	chr1:154040886:154061614:clu_22609_NA	0.209529	0.276124	0.0665953	1.33649e-47
ENSBTAG00000009942	chr1:clu_22609_NA	chr1:154040886:154093594:clu_22609_NA	0.00356939	0.00417824	0.000608858	1.33649e-47
ENSBTAG00000009942	chr1:clu_22609_NA	chr1:154061723:154093562:clu_22609_NA	0.00224163	0.00274302	0.00050139	1.33649e-47
ENSBTAG00000009942	chr1:clu_22609_NA	chr1:154061723:154093594:clu_22609_NA	0.218153	0.215799	-0.00235472	1.33649e-47
ENSBTAG00000009942	chr1:clu_22609_NA	chr1:154076724:154093594:clu_22609_NA	0.00169517	0.00179583	0.000100651	1.33649e-47
ENSBTAG00000009969	chr25:clu_12773_NA	chr25:1783492:1784091:clu_12773_NA	0.49896	0.451904	-0.0470564	2.49772e-47
ENSBTAG00000009969	chr25:clu_12773_NA	chr25:1783492:1787131:clu_12773_NA	0.00409868	0.00195416	-0.00214452	2.49772e-47
ENSBTAG00000009969	chr25:clu_12773_NA	chr25:1783492:1787524:clu_12773_NA	0.00608592	0.0117564	0.00567044	2.49772e-47
ENSBTAG00000009969	chr25:clu_12773_NA	chr25:1784246:1784488:clu_12773_NA	0.325984	0.257773	-0.0682108	2.49772e-47
ENSBTAG00000009969	chr25:clu_12773_NA	chr25:1784246:1785523:clu_12773_NA	0.00433864	0.00368448	-0.000654155	2.49772e-47
ENSBTAG00000009969	chr25:clu_12773_NA	chr25:1784246:1787131:clu_12773_NA	0.017591	0.00803072	-0.00956026	2.49772e-47
ENSBTAG00000009969	chr25:clu_12773_NA	chr25:1784246:1787524:clu_12773_NA	0.025069	0.0832342	0.0581652	2.49772e-47
ENSBTAG00000009969	chr25:clu_12773_NA	chr25:1784675:1785523:clu_12773_NA	0.0191333	0.0182349	-0.000898445	2.49772e-47
ENSBTAG00000009969	chr25:clu_12773_NA	chr25:1784675:1787131:clu_12773_NA	0.0313995	0.0142323	-0.0171672	2.49772e-47
ENSBTAG00000009969	chr25:clu_12773_NA	chr25:1784675:1787524:clu_12773_NA	0.0616856	0.138317	0.0766315	2.49772e-47
ENSBTAG00000009969	chr25:clu_12773_NA	chr25:1785630:1787131:clu_12773_NA	0.00211975	0.00215781	3.80608e-05	2.49772e-47
ENSBTAG00000009969	chr25:clu_12773_NA	chr25:1785630:1787524:clu_12773_NA	0.00353445	0.00872097	0.00518652	2.49772e-47
ENSBTAG00000012788	chr17:clu_45966_NA	chr17:62744255:62744402:clu_45966_NA	0.471113	0.663092	0.191979	5.00253e-47
ENSBTAG00000012788	chr17:clu_45966_NA	chr17:62744255:62745722:clu_45966_NA	0.00303902	0.00193604	-0.00110298	5.00253e-47
ENSBTAG00000012788	chr17:clu_45966_NA	chr17:62744537:62745722:clu_45966_NA	0.00176517	0.00112444	-0.000640725	5.00253e-47
ENSBTAG00000012788	chr17:clu_45966_NA	chr17:62744544:62745722:clu_45966_NA	0.524083	0.333848	-0.190235	5.00253e-47
ENSBTAG00000050654	chr18:clu_37260_NA	chr18:4432291:4432392:clu_37260_NA	0.289075	0.193151	-0.0959238	6.35682e-47
ENSBTAG00000050654	chr18:clu_37260_NA	chr18:4432291:4432682:clu_37260_NA	0.0141103	0.00797713	-0.00613317	6.35682e-47
ENSBTAG00000050654	chr18:clu_37260_NA	chr18:4432291:4432685:clu_37260_NA	0.0130278	0.00905574	-0.00397202	6.35682e-47
ENSBTAG00000050654	chr18:clu_37260_NA	chr18:4432291:4443312:clu_37260_NA	0.00215367	0.00638793	0.00423426	6.35682e-47
ENSBTAG00000050654	chr18:clu_37260_NA	chr18:4432291:4443704:clu_37260_NA	0.0019854	0.00969613	0.00771074	6.35682e-47
ENSBTAG00000050654	chr18:clu_37260_NA	chr18:4432291:4443921:clu_37260_NA	0.0502192	0.122941	0.0727221	6.35682e-47
ENSBTAG00000050654	chr18:clu_37260_NA	chr18:4432291:4449592:clu_37260_NA	0.00147803	0.0025826	0.00110457	6.35682e-47
ENSBTAG00000050654	chr18:clu_37260_NA	chr18:4432476:4432682:clu_37260_NA	0.303029	0.150296	-0.152733	6.35682e-47
ENSBTAG00000050654	chr18:clu_37260_NA	chr18:4432476:4432685:clu_37260_NA	0.13661	0.0679749	-0.0686348	6.35682e-47
ENSBTAG00000050654	chr18:clu_37260_NA	chr18:4432845:4443921:clu_37260_NA	0.000927479	0.00318433	0.00225685	6.35682e-47
ENSBTAG00000050654	chr18:clu_37260_NA	chr18:4442030:4443312:clu_37260_NA	0.00612982	0.0175851	0.0114552	6.35682e-47
ENSBTAG00000050654	chr18:clu_37260_NA	chr18:4442030:4443704:clu_37260_NA	0.00450161	0.00850395	0.00400235	6.35682e-47
ENSBTAG00000050654	chr18:clu_37260_NA	chr18:4442030:4443921:clu_37260_NA	0.0154676	0.0190789	0.00361125	6.35682e-47
ENSBTAG00000050654	chr18:clu_37260_NA	chr18:4442880:4443312:clu_37260_NA	0.00308685	0.00344115	0.000354301	6.35682e-47
ENSBTAG00000050654	chr18:clu_37260_NA	chr18:4443459:4443704:clu_37260_NA	0.0147945	0.0459724	0.0311778	6.35682e-47
ENSBTAG00000050654	chr18:clu_37260_NA	chr18:4443459:4443921:clu_37260_NA	0.0267751	0.0572235	0.0304484	6.35682e-47
ENSBTAG00000050654	chr18:clu_37260_NA	chr18:4444074:4449592:clu_37260_NA	0.116629	0.274948	0.158319	6.35682e-47
ENSBTAG00000008954	chr23:clu_19363_NA	chr23:7186566:7188776:clu_19363_NA	0.00185114	0.00133718	-0.00051396	3.95356e-46
ENSBTAG00000008954	chr23:clu_19363_NA	chr23:7186695:7188776:clu_19363_NA	0.0381574	0.0223782	-0.0157792	3.95356e-46
ENSBTAG00000008954	chr23:clu_19363_NA	chr23:7186905:7188776:clu_19363_NA	0.231493	0.329249	0.0977556	3.95356e-46
ENSBTAG00000008954	chr23:clu_19363_NA	chr23:7186905:7190982:clu_19363_NA	0.00296568	0.00230276	-0.00066292	3.95356e-46
ENSBTAG00000008954	chr23:clu_19363_NA	chr23:7188843:7190982:clu_19363_NA	0.389124	0.326489	-0.0626349	3.95356e-46
ENSBTAG00000008954	chr23:clu_19363_NA	chr23:7188843:7191779:clu_19363_NA	0.0133378	0.00843861	-0.00489915	3.95356e-46
ENSBTAG00000008954	chr23:clu_19363_NA	chr23:7191113:7191779:clu_19363_NA	0.323071	0.309806	-0.0132654	3.95356e-46
ENSBTAG00000018049	chr7:clu_9278_NA	chr7:21489826:21489975:clu_9278_NA	0.462909	0.0182585	-0.444651	1.37574e-45
ENSBTAG00000018049	chr7:clu_9278_NA	chr7:21489826:21493443:clu_9278_NA	0.00416736	0.000164373	-0.00400299	1.37574e-45
ENSBTAG00000018049	chr7:clu_9278_NA	chr7:21490110:21493443:clu_9278_NA	0.294813	0.388688	0.0938742	1.37574e-45
ENSBTAG00000018049	chr7:clu_9278_NA	chr7:21490110:21493632:clu_9278_NA	0.00171064	6.74727e-05	-0.00164317	1.37574e-45
ENSBTAG00000018049	chr7:clu_9278_NA	chr7:21493530:21493632:clu_9278_NA	0.236399	0.592822	0.356423	1.37574e-45
#N/A	chr18:clu_38708_NA	chr18:50759288:50759476:clu_38708_NA	0.0066982	0.0117055	0.00500732	1.82386e-44
#N/A	chr18:clu_38708_NA	chr18:50759288:50760425:clu_38708_NA	0.00549031	0.00664666	0.00115635	1.82386e-44
#N/A	chr18:clu_38708_NA	chr18:50759288:50761223:clu_38708_NA	0.00118021	0.00144107	0.000260862	1.82386e-44
#N/A	chr18:clu_38708_NA	chr18:50759557:50760307:clu_38708_NA	0.00447343	0.00652681	0.00205338	1.82386e-44
#N/A	chr18:clu_38708_NA	chr18:50759557:50760425:clu_38708_NA	0.134326	0.206217	0.0718905	1.82386e-44
#N/A	chr18:clu_38708_NA	chr18:50759557:50760509:clu_38708_NA	0.00162659	0.00238881	0.00076222	1.82386e-44
#N/A	chr18:clu_38708_NA	chr18:50759557:50761223:clu_38708_NA	0.0300114	0.0227758	-0.00723559	1.82386e-44
#N/A	chr18:clu_38708_NA	chr18:50759557:50763531:clu_38708_NA	0.0466132	0.0244495	-0.0221637	1.82386e-44
#N/A	chr18:clu_38708_NA	chr18:50760457:50761223:clu_38708_NA	0.00660309	0.00561178	-0.000991302	1.82386e-44
#N/A	chr18:clu_38708_NA	chr18:50760460:50761223:clu_38708_NA	0.102659	0.173033	0.0703745	1.82386e-44
#N/A	chr18:clu_38708_NA	chr18:50760578:50761223:clu_38708_NA	0.00107785	0.00271888	0.00164102	1.82386e-44
#N/A	chr18:clu_38708_NA	chr18:50761265:50761723:clu_38708_NA	0.00165867	0.00492449	0.00326582	1.82386e-44
#N/A	chr18:clu_38708_NA	chr18:50761265:50761781:clu_38708_NA	0.020058	0.0707076	0.0506496	1.82386e-44
#N/A	chr18:clu_38708_NA	chr18:50761265:50762735:clu_38708_NA	0.00282882	0.00188822	-0.0009406	1.82386e-44
#N/A	chr18:clu_38708_NA	chr18:50761265:50762766:clu_38708_NA	0.00948798	0.00881308	-0.000674899	1.82386e-44
#N/A	chr18:clu_38708_NA	chr18:50761265:50763531:clu_38708_NA	0.0487401	0.0271985	-0.0215416	1.82386e-44
#N/A	chr18:clu_38708_NA	chr18:50762059:50762735:clu_38708_NA	0.0047852	0.0387329	0.0339477	1.82386e-44
#N/A	chr18:clu_38708_NA	chr18:50762059:50762766:clu_38708_NA	0.0115137	0.0905923	0.0790786	1.82386e-44
#N/A	chr18:clu_38708_NA	chr18:50762059:50763531:clu_38708_NA	0.00403608	0.00212514	-0.00191094	1.82386e-44
#N/A	chr18:clu_38708_NA	chr18:50762917:50763531:clu_38708_NA	0.549917	0.28824	-0.261677	1.82386e-44
#N/A	chr18:clu_38708_NA	chr18:50763276:50763531:clu_38708_NA	0.00621547	0.0032631	-0.00295236	1.82386e-44
ENSBTAG00000054103	chr24:clu_2232_NA	chr24:569467:569858:clu_2232_NA	0.0361497	0.00124409	-0.0349056	1.34341e-43
ENSBTAG00000054103	chr24:clu_2232_NA	chr24:569467:574809:clu_2232_NA	0.00122387	0.00771555	0.00649168	1.34341e-43
ENSBTAG00000054103	chr24:clu_2232_NA	chr24:569538:569858:clu_2232_NA	0.0930926	0.0031669	-0.0899256	1.34341e-43
ENSBTAG00000054103	chr24:clu_2232_NA	chr24:569538:596756:clu_2232_NA	0.000891851	0.00071904	-0.00017281	1.34341e-43
ENSBTAG00000054103	chr24:clu_2232_NA	chr24:570191:572439:clu_2232_NA	0.00182447	0.00131185	-0.000512625	1.34341e-43
ENSBTAG00000054103	chr24:clu_2232_NA	chr24:570191:574809:clu_2232_NA	0.311531	0.295131	-0.0163993	1.34341e-43
ENSBTAG00000054103	chr24:clu_2232_NA	chr24:570191:596756:clu_2232_NA	0.0104918	0.00926628	-0.00122557	1.34341e-43
ENSBTAG00000054103	chr24:clu_2232_NA	chr24:570911:574809:clu_2232_NA	0.00250249	0.00562015	0.00311766	1.34341e-43
ENSBTAG00000054103	chr24:clu_2232_NA	chr24:574942:582668:clu_2232_NA	0.00993723	0.0114644	0.00152714	1.34341e-43
ENSBTAG00000054103	chr24:clu_2232_NA	chr24:574942:596756:clu_2232_NA	0.256002	0.311047	0.0550459	1.34341e-43
ENSBTAG00000054103	chr24:clu_2232_NA	chr24:574942:609367:clu_2232_NA	0.00609258	0.00892776	0.00283518	1.34341e-43
ENSBTAG00000054103	chr24:clu_2232_NA	chr24:582721:596756:clu_2232_NA	0.00985086	0.0112415	0.00139063	1.34341e-43
ENSBTAG00000054103	chr24:clu_2232_NA	chr24:596972:599496:clu_2232_NA	0.00141878	0.00421534	0.00279656	1.34341e-43
ENSBTAG00000054103	chr24:clu_2232_NA	chr24:596972:609367:clu_2232_NA	0.257387	0.325301	0.0679143	1.34341e-43
ENSBTAG00000054103	chr24:clu_2232_NA	chr24:605064:609367:clu_2232_NA	0.00160452	0.00362706	0.00202253	1.34341e-43
ENSBTAG00000012062	chr7:clu_8530_NA	chr7:12730464:12730964:clu_8530_NA	0.30589	0.578551	0.272661	7.8349e-43
ENSBTAG00000012062	chr7:clu_8530_NA	chr7:12730464:12730991:clu_8530_NA	0.00581311	0.0035296	-0.00228351	7.8349e-43
ENSBTAG00000012062	chr7:clu_8530_NA	chr7:12730464:12731024:clu_8530_NA	0.00653523	0.00396806	-0.00256717	7.8349e-43
ENSBTAG00000012062	chr7:clu_8530_NA	chr7:12730464:12731173:clu_8530_NA	0.00726978	0.00441406	-0.00285572	7.8349e-43
ENSBTAG00000012062	chr7:clu_8530_NA	chr7:12731078:12731173:clu_8530_NA	0.674492	0.409538	-0.264954	7.8349e-43
ENSBTAG00000016093	chrX:clu_27732_NA	chrX:87216526:87217599:clu_27732_NA	0.384411	0.26605	-0.11836	8.95074e-43
ENSBTAG00000016093	chrX:clu_27732_NA	chrX:87216526:87217857:clu_27732_NA	0.0037501	0.00269771	-0.00105239	8.95074e-43
ENSBTAG00000016093	chrX:clu_27732_NA	chrX:87217751:87217857:clu_27732_NA	0.336943	0.363003	0.0260603	8.95074e-43
ENSBTAG00000016093	chrX:clu_27732_NA	chrX:87217751:87218690:clu_27732_NA	0.00216438	0.00154505	-0.000619333	8.95074e-43
ENSBTAG00000016093	chrX:clu_27732_NA	chrX:87217952:87218690:clu_27732_NA	0.270392	0.365053	0.094661	8.95074e-43
ENSBTAG00000016093	chrX:clu_27732_NA	chrX:87218037:87218690:clu_27732_NA	0.00234028	0.00165098	-0.000689305	8.95074e-43
ENSBTAG00000016278	chr14:clu_26648_NA	chr14:66176470:66176863:clu_26648_NA	0.401002	0.584671	0.183669	9.92493e-43
ENSBTAG00000016278	chr14:clu_26648_NA	chr14:66176470:66178626:clu_26648_NA	0.00287025	0.0022211	-0.000649149	9.92493e-43
ENSBTAG00000016278	chr14:clu_26648_NA	chr14:66177008:66178626:clu_26648_NA	0.596128	0.413108	-0.18302	9.92493e-43
ENSBTAG00000019915	chr8:clu_31311_NA	chr8:110673035:110679717:clu_31311_NA	0.000526608	0.00372313	0.00319652	2.48161e-42
ENSBTAG00000019915	chr8:clu_31311_NA	chr8:110673035:110686212:clu_31311_NA	0.203257	0.385953	0.182696	2.48161e-42
ENSBTAG00000019915	chr8:clu_31311_NA	chr8:110673035:110705405:clu_31311_NA	0.00302656	0.00232014	-0.000706414	2.48161e-42
ENSBTAG00000019915	chr8:clu_31311_NA	chr8:110673618:110686212:clu_31311_NA	0.0205317	0.0157389	-0.00479273	2.48161e-42
ENSBTAG00000019915	chr8:clu_31311_NA	chr8:110679894:110686212:clu_31311_NA	0.00796203	0.00610339	-0.00185864	2.48161e-42
ENSBTAG00000019915	chr8:clu_31311_NA	chr8:110686299:110703999:clu_31311_NA	0.00771621	0.00591495	-0.00180126	2.48161e-42
ENSBTAG00000019915	chr8:clu_31311_NA	chr8:110686299:110705405:clu_31311_NA	0.737893	0.565616	-0.172277	2.48161e-42
ENSBTAG00000019915	chr8:clu_31311_NA	chr8:110686299:110705535:clu_31311_NA	0.00157592	0.00120799	-0.000367922	2.48161e-42
ENSBTAG00000019915	chr8:clu_31311_NA	chr8:110687891:110705405:clu_31311_NA	0.00290768	0.00222884	-0.000678838	2.48161e-42
ENSBTAG00000019915	chr8:clu_31311_NA	chr8:110690477:110705405:clu_31311_NA	0.00514217	0.00394165	-0.00120052	2.48161e-42
ENSBTAG00000019915	chr8:clu_31311_NA	chr8:110704069:110705405:clu_31311_NA	0.00946141	0.00725249	-0.00220892	2.48161e-42
ENSBTAG00000010701	chr5:clu_15361_NA	chr5:56732668:56733195:clu_15361_NA	0.039705	0.120724	0.0810188	3.95962e-42
ENSBTAG00000010701	chr5:clu_15361_NA	chr5:56732668:56733496:clu_15361_NA	0.00458365	0.00593739	0.00135374	3.95962e-42
ENSBTAG00000010701	chr5:clu_15361_NA	chr5:56732668:56733518:clu_15361_NA	0.160481	0.450425	0.289945	3.95962e-42
ENSBTAG00000010701	chr5:clu_15361_NA	chr5:56732742:56733195:clu_15361_NA	0.00718603	0.00383163	-0.0033544	3.95962e-42
ENSBTAG00000010701	chr5:clu_15361_NA	chr5:56733333:56733496:clu_15361_NA	0.00869573	0.00462532	-0.00407041	3.95962e-42
ENSBTAG00000010701	chr5:clu_15361_NA	chr5:56733333:56733518:clu_15361_NA	0.779349	0.414457	-0.364892	3.95962e-42
ENSBTAG00000015882	chr16:clu_44369_NA	chr16:51239267:51242891:clu_44369_NA	0.00111238	0.000979519	-0.00013286	7.11804e-42
ENSBTAG00000015882	chr16:clu_44369_NA	chr16:51239267:51243125:clu_44369_NA	0.483516	0.200809	-0.282707	7.11804e-42
ENSBTAG00000015882	chr16:clu_44369_NA	chr16:51239267:51249124:clu_44369_NA	0.00721567	0.00305305	-0.00416261	7.11804e-42
ENSBTAG00000015882	chr16:clu_44369_NA	chr16:51242907:51243125:clu_44369_NA	0.00311052	0.00340662	0.000296104	7.11804e-42
ENSBTAG00000015882	chr16:clu_44369_NA	chr16:51243255:51243825:clu_44369_NA	0.00101407	0.00150459	0.000490518	7.11804e-42
ENSBTAG00000015882	chr16:clu_44369_NA	chr16:51243255:51245701:clu_44369_NA	0.272758	0.389928	0.11717	7.11804e-42
ENSBTAG00000015882	chr16:clu_44369_NA	chr16:51243255:51249124:clu_44369_NA	0.00604367	0.00674365	0.00069998	7.11804e-42
ENSBTAG00000015882	chr16:clu_44369_NA	chr16:51243935:51245701:clu_44369_NA	0.00101919	0.00309944	0.00208025	7.11804e-42
ENSBTAG00000015882	chr16:clu_44369_NA	chr16:51245741:51249124:clu_44369_NA	0.22421	0.390476	0.166266	7.11804e-42
ENSBTAG00000016797	chr7:clu_9776_NA	chr7:44244003:44246066:clu_9776_NA	0.00904414	0.00638308	-0.00266106	1.28218e-41
ENSBTAG00000016797	chr7:clu_9776_NA	chr7:44244003:44255865:clu_9776_NA	0.00336738	0.00206774	-0.00129964	1.28218e-41
ENSBTAG00000016797	chr7:clu_9776_NA	chr7:44244003:44258817:clu_9776_NA	0.537154	0.247096	-0.290058	1.28218e-41
ENSBTAG00000016797	chr7:clu_9776_NA	chr7:44244003:44265241:clu_9776_NA	0.0124453	0.0213729	0.00892754	1.28218e-41
ENSBTAG00000016797	chr7:clu_9776_NA	chr7:44246137:44258817:clu_9776_NA	0.00319125	0.00563377	0.00244252	1.28218e-41
ENSBTAG00000016797	chr7:clu_9776_NA	chr7:44259051:44265241:clu_9776_NA	0.0262975	0.0495559	0.0232584	1.28218e-41
ENSBTAG00000016797	chr7:clu_9776_NA	chr7:44259248:44264951:clu_9776_NA	0.00249469	0.00625033	0.00375563	1.28218e-41
ENSBTAG00000016797	chr7:clu_9776_NA	chr7:44259248:44265241:clu_9776_NA	0.402445	0.645405	0.242959	1.28218e-41
ENSBTAG00000016797	chr7:clu_9776_NA	chr7:44265035:44265241:clu_9776_NA	0.00356097	0.0162358	0.0126748	1.28218e-41
ENSBTAG00000017755	chr17:clu_46166_NA	chr17:68568033:68568905:clu_46166_NA	0.0035493	0.00205334	-0.00149596	1.63525e-41
ENSBTAG00000017755	chr17:clu_46166_NA	chr17:68568033:68568923:clu_46166_NA	0.54297	0.31263	-0.23034	1.63525e-41
ENSBTAG00000017755	chr17:clu_46166_NA	chr17:68568033:68572432:clu_46166_NA	0.0117909	0.00676686	-0.00502402	1.63525e-41
ENSBTAG00000017755	chr17:clu_46166_NA	chr17:68569103:68571855:clu_46166_NA	0.0483901	0.0698848	0.0214947	1.63525e-41
ENSBTAG00000017755	chr17:clu_46166_NA	chr17:68569103:68571858:clu_46166_NA	0.0808725	0.111889	0.0310167	1.63525e-41
ENSBTAG00000017755	chr17:clu_46166_NA	chr17:68569103:68572432:clu_46166_NA	0.00226872	0.00438917	0.00212045	1.63525e-41
ENSBTAG00000017755	chr17:clu_46166_NA	chr17:68571892:68572432:clu_46166_NA	0.310159	0.492387	0.182228	1.63525e-41
ENSBTAG00000001712	chr22:clu_5004_NA	chr22:6822014:6859821:clu_5004_NA	0.314226	0.243262	-0.0709641	4.49748e-41
ENSBTAG00000001712	chr22:clu_5004_NA	chr22:6822014:6863762:clu_5004_NA	0.00725435	0.00753366	0.000279305	4.49748e-41
ENSBTAG00000001712	chr22:clu_5004_NA	chr22:6822014:6867439:clu_5004_NA	0.0147167	0.0105166	-0.00420002	4.49748e-41
ENSBTAG00000001712	chr22:clu_5004_NA	chr22:6859895:6863762:clu_5004_NA	0.0087011	0.0069951	-0.001706	4.49748e-41
ENSBTAG00000001712	chr22:clu_5004_NA	chr22:6859994:6863762:clu_5004_NA	0.277806	0.356174	0.0783676	4.49748e-41
ENSBTAG00000001712	chr22:clu_5004_NA	chr22:6859994:6867439:clu_5004_NA	0.00171706	0.00157257	-0.000144494	4.49748e-41
ENSBTAG00000001712	chr22:clu_5004_NA	chr22:6863860:6864327:clu_5004_NA	0.0100961	0.01912	0.00902385	4.49748e-41
ENSBTAG00000001712	chr22:clu_5004_NA	chr22:6863860:6867439:clu_5004_NA	0.358788	0.341156	-0.0176316	4.49748e-41
ENSBTAG00000001712	chr22:clu_5004_NA	chr22:6864391:6867439:clu_5004_NA	0.00315432	0.00538469	0.00223037	4.49748e-41
ENSBTAG00000001712	chr22:clu_5004_NA	chr22:6864439:6867439:clu_5004_NA	0.0035399	0.00828493	0.00474503	4.49748e-41
ENSBTAG00000002549	chr2:clu_18633_NA	chr2:119417212:119417479:clu_18633_NA	0.0442191	0.0309117	-0.0133074	1.99025e-40
ENSBTAG00000002549	chr2:clu_18633_NA	chr2:119417212:119417482:clu_18633_NA	0.662995	0.439258	-0.223737	1.99025e-40
ENSBTAG00000002549	chr2:clu_18633_NA	chr2:119417212:119418108:clu_18633_NA	0.00933039	0.00618172	-0.00314867	1.99025e-40
ENSBTAG00000002549	chr2:clu_18633_NA	chr2:119417575:119418108:clu_18633_NA	0.283455	0.523648	0.240193	1.99025e-40
ENSBTAG00000009307	chr16:clu_44276_NA	chr16:50446763:50448310:clu_44276_NA	0.352598	0.30661	-0.0459878	3.54528e-40
ENSBTAG00000009307	chr16:clu_44276_NA	chr16:50446763:50452772:clu_44276_NA	0.0126475	0.0268463	0.0141988	3.54528e-40
ENSBTAG00000009307	chr16:clu_44276_NA	chr16:50448414:50449423:clu_44276_NA	0.354308	0.241662	-0.112645	3.54528e-40
ENSBTAG00000009307	chr16:clu_44276_NA	chr16:50448414:50452772:clu_44276_NA	0.00370766	0.00825496	0.00454729	3.54528e-40
ENSBTAG00000009307	chr16:clu_44276_NA	chr16:50449504:50449629:clu_44276_NA	0.000386981	0.00383367	0.00344669	3.54528e-40
ENSBTAG00000009307	chr16:clu_44276_NA	chr16:50449504:50452332:clu_44276_NA	0.00241723	0.00165279	-0.000764448	3.54528e-40
ENSBTAG00000009307	chr16:clu_44276_NA	chr16:50449504:50452772:clu_44276_NA	0.273935	0.41114	0.137205	3.54528e-40
ENSBTAG00000002735	chr25:clu_12566_NA	chr25:544295:544375:clu_12566_NA	0.278361	0.302234	0.023873	1.48172e-39
ENSBTAG00000002735	chr25:clu_12566_NA	chr25:544295:545499:clu_12566_NA	0.0032092	0.00195483	-0.00125436	1.48172e-39
ENSBTAG00000002735	chr25:clu_12566_NA	chr25:544999:545176:clu_12566_NA	0.26111	0.420666	0.159557	1.48172e-39
ENSBTAG00000002735	chr25:clu_12566_NA	chr25:544999:545499:clu_12566_NA	0.0168766	0.0101541	-0.00672242	1.48172e-39
ENSBTAG00000002735	chr25:clu_12566_NA	chr25:545338:545486:clu_12566_NA	0.00260948	0.00157003	-0.00103945	1.48172e-39
ENSBTAG00000002735	chr25:clu_12566_NA	chr25:545338:545499:clu_12566_NA	0.403213	0.242591	-0.160622	1.48172e-39
ENSBTAG00000002735	chr25:clu_12566_NA	chr25:545399:545499:clu_12566_NA	0.00830059	0.00499403	-0.00330656	1.48172e-39
ENSBTAG00000002735	chr25:clu_12566_NA	chr25:545413:545499:clu_12566_NA	0.0263202	0.0158354	-0.0104847	1.48172e-39
ENSBTAG00000009079	chr18:clu_38667_NA	chr18:50037348:50037635:clu_38667_NA	0.0105966	0.00956752	-0.00102911	3.33873e-39
ENSBTAG00000009079	chr18:clu_38667_NA	chr18:50037348:50038336:clu_38667_NA	0.00169552	0.00289795	0.00120242	3.33873e-39
ENSBTAG00000009079	chr18:clu_38667_NA	chr18:50037348:50038571:clu_38667_NA	0.23323	0.186615	-0.046615	3.33873e-39
ENSBTAG00000009079	chr18:clu_38667_NA	chr18:50037348:50038916:clu_38667_NA	0.00846396	0.006856	-0.00160796	3.33873e-39
ENSBTAG00000009079	chr18:clu_38667_NA	chr18:50037348:50040554:clu_38667_NA	0.0104003	0.00844358	-0.00195674	3.33873e-39
ENSBTAG00000009079	chr18:clu_38667_NA	chr18:50037348:50042461:clu_38667_NA	0.00592381	0.0048966	-0.00102721	3.33873e-39
ENSBTAG00000009079	chr18:clu_38667_NA	chr18:50037759:50038571:clu_38667_NA	0.00949714	0.00770519	-0.00179195	3.33873e-39
ENSBTAG00000009079	chr18:clu_38667_NA	chr18:50038366:50038571:clu_38667_NA	0.00191317	0.00153922	-0.000373951	3.33873e-39
ENSBTAG00000009079	chr18:clu_38667_NA	chr18:50038651:50038916:clu_38667_NA	0.118577	0.0948778	-0.0236997	3.33873e-39
ENSBTAG00000009079	chr18:clu_38667_NA	chr18:50038651:50038924:clu_38667_NA	0.00353323	0.00282762	-0.000705604	3.33873e-39
ENSBTAG00000009079	chr18:clu_38667_NA	chr18:50039030:50040492:clu_38667_NA	0.00497944	0.00398456	-0.000994872	3.33873e-39
ENSBTAG00000009079	chr18:clu_38667_NA	chr18:50039030:50040554:clu_38667_NA	0.142052	0.310419	0.168367	3.33873e-39
ENSBTAG00000009079	chr18:clu_38667_NA	chr18:50040854:50042461:clu_38667_NA	0.449137	0.35937	-0.0897676	3.33873e-39
ENSBTAG00000021157	chr18:clu_39535_NA	chr18:62209257:62216712:clu_39535_NA	0.00701349	0.00355966	-0.00345383	3.5901e-39
ENSBTAG00000021157	chr18:clu_39535_NA	chr18:62209257:62217689:clu_39535_NA	0.519019	0.165237	-0.353783	3.5901e-39
ENSBTAG00000021157	chr18:clu_39535_NA	chr18:62210226:62217689:clu_39535_NA	0.0664183	0.0776503	0.011232	3.5901e-39
ENSBTAG00000021157	chr18:clu_39535_NA	chr18:62211623:62216712:clu_39535_NA	0.00526791	0.0101498	0.00488188	3.5901e-39
ENSBTAG00000021157	chr18:clu_39535_NA	chr18:62211623:62217689:clu_39535_NA	0.149638	0.484337	0.334698	3.5901e-39
ENSBTAG00000021157	chr18:clu_39535_NA	chr18:62212881:62217689:clu_39535_NA	0.214404	0.197847	-0.0165574	3.5901e-39
ENSBTAG00000021157	chr18:clu_39535_NA	chr18:62216891:62217689:clu_39535_NA	0.0382387	0.0612202	0.0229815	3.5901e-39
ENSBTAG00000039121	chr2:clu_18714_NA	chr2:121791661:121797688:clu_18714_NA	0.00777991	0.00598715	-0.00179276	7.28631e-39
ENSBTAG00000039121	chr2:clu_18714_NA	chr2:121791661:121807679:clu_18714_NA	0.488335	0.212382	-0.275953	7.28631e-39
ENSBTAG00000039121	chr2:clu_18714_NA	chr2:121791661:121810564:clu_18714_NA	0.0122992	0.00535564	-0.00694353	7.28631e-39
ENSBTAG00000039121	chr2:clu_18714_NA	chr2:121797778:121807679:clu_18714_NA	0.0106585	0.00463644	-0.00602205	7.28631e-39
ENSBTAG00000039121	chr2:clu_18714_NA	chr2:121808369:121810564:clu_18714_NA	0.480928	0.771639	0.290711	7.28631e-39
ENSBTAG00000008090	chr4:clu_7100_NA	chr4:76553020:76553171:clu_7100_NA	0.00386334	0.00992296	0.00605962	7.45296e-39
ENSBTAG00000008090	chr4:clu_7100_NA	chr4:76553020:76554294:clu_7100_NA	0.228306	0.205478	-0.0228285	7.45296e-39
ENSBTAG00000008090	chr4:clu_7100_NA	chr4:76553020:76559524:clu_7100_NA	0.00268682	0.0024763	-0.000210519	7.45296e-39
ENSBTAG00000008090	chr4:clu_7100_NA	chr4:76555383:76559524:clu_7100_NA	0.00150639	0.0023468	0.000840413	7.45296e-39
ENSBTAG00000008090	chr4:clu_7100_NA	chr4:76555388:76559524:clu_7100_NA	0.166437	0.197213	0.030776	7.45296e-39
ENSBTAG00000008090	chr4:clu_7100_NA	chr4:76555388:76580877:clu_7100_NA	0.00270413	0.00292721	0.000223078	7.45296e-39
ENSBTAG00000008090	chr4:clu_7100_NA	chr4:76559707:76560206:clu_7100_NA	0.207139	0.186384	-0.0207549	7.45296e-39
ENSBTAG00000008090	chr4:clu_7100_NA	chr4:76559707:76580877:clu_7100_NA	0.00365629	0.00489755	0.00124127	7.45296e-39
ENSBTAG00000008090	chr4:clu_7100_NA	chr4:76560289:76562593:clu_7100_NA	0.00193212	0.0022356	0.000303484	7.45296e-39
ENSBTAG00000008090	chr4:clu_7100_NA	chr4:76560289:76580877:clu_7100_NA	0.138981	0.130637	-0.00834346	7.45296e-39
ENSBTAG00000008090	chr4:clu_7100_NA	chr4:76560289:76587188:clu_7100_NA	0.0107335	0.030537	0.0198035	7.45296e-39
ENSBTAG00000008090	chr4:clu_7100_NA	chr4:76560289:76600964:clu_7100_NA	0.0139095	0.00996982	-0.00393968	7.45296e-39
ENSBTAG00000008090	chr4:clu_7100_NA	chr4:76560289:76603439:clu_7100_NA	0.0135878	0.010139	-0.00344874	7.45296e-39
ENSBTAG00000008090	chr4:clu_7100_NA	chr4:76581050:76587188:clu_7100_NA	0.066325	0.124191	0.0578661	7.45296e-39
ENSBTAG00000008090	chr4:clu_7100_NA	chr4:76581050:76600964:clu_7100_NA	0.0245978	0.0143394	-0.0102584	7.45296e-39
ENSBTAG00000008090	chr4:clu_7100_NA	chr4:76581050:76603439:clu_7100_NA	0.0392669	0.0229219	-0.016345	7.45296e-39
ENSBTAG00000008090	chr4:clu_7100_NA	chr4:76587343:76600964:clu_7100_NA	0.00533776	0.00312563	-0.00221212	7.45296e-39
ENSBTAG00000008090	chr4:clu_7100_NA	chr4:76601022:76602855:clu_7100_NA	0.00615328	0.00359053	-0.00256274	7.45296e-39
ENSBTAG00000008090	chr4:clu_7100_NA	chr4:76601027:76602253:clu_7100_NA	0.0084307	0.00492479	-0.00350591	7.45296e-39
ENSBTAG00000008090	chr4:clu_7100_NA	chr4:76601027:76602855:clu_7100_NA	0.0144992	0.00844609	-0.00605308	7.45296e-39
ENSBTAG00000008090	chr4:clu_7100_NA	chr4:76601027:76603439:clu_7100_NA	0.00932535	0.00544975	-0.0038756	7.45296e-39
ENSBTAG00000008090	chr4:clu_7100_NA	chr4:76602309:76602855:clu_7100_NA	0.00933954	0.00544897	-0.00389057	7.45296e-39
ENSBTAG00000008090	chr4:clu_7100_NA	chr4:76602947:76603439:clu_7100_NA	0.0212814	0.0123972	-0.00888418	7.45296e-39
ENSBTAG00000013282	chr2:clu_19276_NA	chr2:135683363:135686057:clu_19276_NA	0.52058	0.320541	-0.200038	8.26839e-39
ENSBTAG00000013282	chr2:clu_19276_NA	chr2:135683363:135688325:clu_19276_NA	0.00572269	0.0117498	0.00602716	8.26839e-39
ENSBTAG00000013282	chr2:clu_19276_NA	chr2:135686157:135688325:clu_19276_NA	0.473698	0.667709	0.194011	8.26839e-39
ENSBTAG00000018993	chr5:clu_14742_NA	chr5:26796954:26797336:clu_14742_NA	0.00660876	0.0417288	0.03512	9.01248e-39
ENSBTAG00000018993	chr5:clu_14742_NA	chr5:26796954:26802878:clu_14742_NA	0.138374	0.367563	0.229189	9.01248e-39
ENSBTAG00000018993	chr5:clu_14742_NA	chr5:26796954:26804825:clu_14742_NA	0.0229293	0.0158415	-0.00708778	9.01248e-39
ENSBTAG00000018993	chr5:clu_14742_NA	chr5:26797272:26802878:clu_14742_NA	0.0228514	0.0157876	-0.00706379	9.01248e-39
ENSBTAG00000018993	chr5:clu_14742_NA	chr5:26797272:26804825:clu_14742_NA	0.00524508	0.00362368	-0.00162139	9.01248e-39
ENSBTAG00000018993	chr5:clu_14742_NA	chr5:26797459:26802878:clu_14742_NA	0.0527566	0.0364481	-0.0163085	9.01248e-39
ENSBTAG00000018993	chr5:clu_14742_NA	chr5:26797459:26804825:clu_14742_NA	0.00452366	0.00312527	-0.00139839	9.01248e-39
ENSBTAG00000018993	chr5:clu_14742_NA	chr5:26803081:26804825:clu_14742_NA	0.736604	0.508899	-0.227705	9.01248e-39
ENSBTAG00000018993	chr5:clu_14742_NA	chr5:26804555:26804825:clu_14742_NA	0.0101068	0.00698249	-0.00312429	9.01248e-39
ENSBTAG00000014060	chr17:clu_45101_NA	chr17:12162618:12165608:clu_45101_NA	0.334358	0.384827	0.0504694	6.41363e-38
ENSBTAG00000014060	chr17:clu_45101_NA	chr17:12162618:12169085:clu_45101_NA	0.0138101	0.0153311	0.00152101	6.41363e-38
ENSBTAG00000014060	chr17:clu_45101_NA	chr17:12165721:12169085:clu_45101_NA	0.471443	0.247454	-0.223988	6.41363e-38
ENSBTAG00000014060	chr17:clu_45101_NA	chr17:12165721:12177175:clu_45101_NA	0.000745208	0.00209452	0.00134931	6.41363e-38
ENSBTAG00000014060	chr17:clu_45101_NA	chr17:12169200:12170230:clu_45101_NA	0.0248547	0.0261136	0.0012589	6.41363e-38
ENSBTAG00000014060	chr17:clu_45101_NA	chr17:12169200:12177175:clu_45101_NA	0.146158	0.30948	0.163322	6.41363e-38
ENSBTAG00000014060	chr17:clu_45101_NA	chr17:12170309:12177175:clu_45101_NA	0.00766275	0.0126451	0.00498233	6.41363e-38
ENSBTAG00000014060	chr17:clu_45101_NA	chr17:12170587:12177175:clu_45101_NA	0.000969568	0.00205452	0.00108495	6.41363e-38
ENSBTAG00000054242	chr3:clu_35726_NA	chr3:119571672:119577914:clu_35726_NA	0.000631364	0.00321191	0.00258055	1.26163e-37
ENSBTAG00000054242	chr3:clu_35726_NA	chr3:119575685:119577914:clu_35726_NA	0.458246	0.113773	-0.344473	1.26163e-37
ENSBTAG00000054242	chr3:clu_35726_NA	chr3:119579510:119582512:clu_35726_NA	0.174035	0.471134	0.2971	1.26163e-37
ENSBTAG00000054242	chr3:clu_35726_NA	chr3:119579510:119584374:clu_35726_NA	0.00404453	0.00512021	0.00107568	1.26163e-37
ENSBTAG00000054242	chr3:clu_35726_NA	chr3:119582752:119583303:clu_35726_NA	0.00786157	0.0171299	0.00926832	1.26163e-37
ENSBTAG00000054242	chr3:clu_35726_NA	chr3:119582752:119583677:clu_35726_NA	0.0416294	0.0914527	0.0498233	1.26163e-37
ENSBTAG00000054242	chr3:clu_35726_NA	chr3:119582752:119584374:clu_35726_NA	0.288185	0.263183	-0.025002	1.26163e-37
ENSBTAG00000054242	chr3:clu_35726_NA	chr3:119583813:119584374:clu_35726_NA	0.0253678	0.0349952	0.00962744	1.26163e-37
ENSBTAG00000010012	chr20:clu_32522_NA	chr20:8119688:8122509:clu_32522_NA	0.480615	0.353247	-0.127367	1.99062e-37
ENSBTAG00000010012	chr20:clu_32522_NA	chr20:8119688:8123169:clu_32522_NA	0.0119311	0.0106184	-0.00131271	1.99062e-37
ENSBTAG00000010012	chr20:clu_32522_NA	chr20:8122577:8122931:clu_32522_NA	0.0468139	0.0438671	-0.00294674	1.99062e-37
ENSBTAG00000010012	chr20:clu_32522_NA	chr20:8122577:8123169:clu_32522_NA	0.459319	0.591132	0.131813	1.99062e-37
ENSBTAG00000010012	chr20:clu_32522_NA	chr20:8123016:8123169:clu_32522_NA	0.00132115	0.0011349	-0.000186244	1.99062e-37
ENSBTAG00000006070	chr7:clu_8966_NA	chr7:18415441:18433326:clu_8966_NA	0.00074633	0.00384051	0.00309418	3.65338e-37
ENSBTAG00000006070	chr7:clu_8966_NA	chr7:18415441:18434285:clu_8966_NA	0.0409712	0.120872	0.0799006	3.65338e-37
ENSBTAG00000006070	chr7:clu_8966_NA	chr7:18415441:18439400:clu_8966_NA	0.000706325	0.00161406	0.000907737	3.65338e-37
ENSBTAG00000006070	chr7:clu_8966_NA	chr7:18415441:18446515:clu_8966_NA	0.000731406	0.00991695	0.00918555	3.65338e-37
ENSBTAG00000006070	chr7:clu_8966_NA	chr7:18415441:18446638:clu_8966_NA	0.000792845	0.00629898	0.00550613	3.65338e-37
ENSBTAG00000006070	chr7:clu_8966_NA	chr7:18433491:18434285:clu_8966_NA	0.00861041	0.0032012	-0.00540921	3.65338e-37
ENSBTAG00000006070	chr7:clu_8966_NA	chr7:18434340:18439400:clu_8966_NA	0.125031	0.103726	-0.0213043	3.65338e-37
ENSBTAG00000006070	chr7:clu_8966_NA	chr7:18434340:18446515:clu_8966_NA	0.203662	0.236684	0.0330215	3.65338e-37
ENSBTAG00000006070	chr7:clu_8966_NA	chr7:18434340:18446638:clu_8966_NA	0.00806676	0.00973705	0.00167029	3.65338e-37
ENSBTAG00000006070	chr7:clu_8966_NA	chr7:18439496:18440151:clu_8966_NA	0.00249658	0.00164517	-0.000851411	3.65338e-37
ENSBTAG00000006070	chr7:clu_8966_NA	chr7:18439496:18446515:clu_8966_NA	0.00557315	0.00344309	-0.00213006	3.65338e-37
ENSBTAG00000006070	chr7:clu_8966_NA	chr7:18439588:18440151:clu_8966_NA	0.0159296	0.0111686	-0.00476105	3.65338e-37
ENSBTAG00000006070	chr7:clu_8966_NA	chr7:18439588:18446515:clu_8966_NA	0.119021	0.0434262	-0.0755944	3.65338e-37
ENSBTAG00000006070	chr7:clu_8966_NA	chr7:18440240:18446515:clu_8966_NA	0.0155573	0.0294048	0.0138475	3.65338e-37
ENSBTAG00000006070	chr7:clu_8966_NA	chr7:18442123:18446515:clu_8966_NA	0.00100847	0.00175205	0.000743585	3.65338e-37
ENSBTAG00000006070	chr7:clu_8966_NA	chr7:18446551:18446638:clu_8966_NA	0.451096	0.413269	-0.0378267	3.65338e-37
ENSBTAG00000012037	chr11:clu_41133_NA	chr11:10697608:10702965:clu_41133_NA	0.20716	0.259757	0.0525974	4.4146e-37
ENSBTAG00000012037	chr11:clu_41133_NA	chr11:10697608:10706904:clu_41133_NA	0.00175217	0.00399371	0.00224155	4.4146e-37
ENSBTAG00000012037	chr11:clu_41133_NA	chr11:10697608:10730242:clu_41133_NA	0.0130878	0.0117433	-0.00134451	4.4146e-37
ENSBTAG00000012037	chr11:clu_41133_NA	chr11:10703021:10706904:clu_41133_NA	0.0134095	0.0247344	0.011325	4.4146e-37
ENSBTAG00000012037	chr11:clu_41133_NA	chr11:10703021:10719636:clu_41133_NA	0.00359338	0.00252737	-0.00106601	4.4146e-37
ENSBTAG00000012037	chr11:clu_41133_NA	chr11:10703021:10730242:clu_41133_NA	0.0062185	0.00643691	0.000218415	4.4146e-37
ENSBTAG00000012037	chr11:clu_41133_NA	chr11:10703112:10706904:clu_41133_NA	0.188689	0.306303	0.117614	4.4146e-37
ENSBTAG00000012037	chr11:clu_41133_NA	chr11:10703112:10730242:clu_41133_NA	0.0019225	0.00270602	0.000783523	4.4146e-37
ENSBTAG00000012037	chr11:clu_41133_NA	chr11:10707091:10719636:clu_41133_NA	0.106779	0.105237	-0.00154199	4.4146e-37
ENSBTAG00000012037	chr11:clu_41133_NA	chr11:10707091:10725176:clu_41133_NA	0.00263248	0.00212844	-0.000504039	4.4146e-37
ENSBTAG00000012037	chr11:clu_41133_NA	chr11:10707091:10730242:clu_41133_NA	0.298574	0.157193	-0.141381	4.4146e-37
ENSBTAG00000012037	chr11:clu_41133_NA	chr11:10719748:10730242:clu_41133_NA	0.150786	0.10884	-0.0419455	4.4146e-37
ENSBTAG00000012037	chr11:clu_41133_NA	chr11:10725211:10730242:clu_41133_NA	0.0028991	0.0035835	0.000684405	4.4146e-37
ENSBTAG00000012037	chr11:clu_41133_NA	chr11:10727322:10730242:clu_41133_NA	0.00249706	0.00481539	0.00231833	4.4146e-37
ENSBTAG00000016988	chr7:clu_8589_NA	chr7:14429928:14432173:clu_8589_NA	0.25427	0.347785	0.0935148	4.94863e-37
ENSBTAG00000016988	chr7:clu_8589_NA	chr7:14429928:14440507:clu_8589_NA	0.00244835	0.00376175	0.0013134	4.94863e-37
ENSBTAG00000016988	chr7:clu_8589_NA	chr7:14432385:14440507:clu_8589_NA	0.46232	0.317861	-0.144458	4.94863e-37
ENSBTAG00000016988	chr7:clu_8589_NA	chr7:14432385:14441484:clu_8589_NA	0.00129584	0.00110001	-0.000195836	4.94863e-37
ENSBTAG00000016988	chr7:clu_8589_NA	chr7:14440617:14441484:clu_8589_NA	0.279666	0.329492	0.0498259	4.94863e-37
ENSBTAG00000020439	chr25:clu_14130_NA	chr25:36989241:36989627:clu_14130_NA	0.475521	0.505503	0.0299816	7.75104e-37
ENSBTAG00000020439	chr25:clu_14130_NA	chr25:36989241:36990810:clu_14130_NA	0.0182341	0.0130601	-0.00517395	7.75104e-37
ENSBTAG00000020439	chr25:clu_14130_NA	chr25:36989241:36990944:clu_14130_NA	0.0107912	0.045772	0.0349808	7.75104e-37
ENSBTAG00000020439	chr25:clu_14130_NA	chr25:36989748:36990284:clu_14130_NA	0.0407414	0.0445779	0.00383656	7.75104e-37
ENSBTAG00000020439	chr25:clu_14130_NA	chr25:36989748:36990810:clu_14130_NA	0.355643	0.225808	-0.129835	7.75104e-37
ENSBTAG00000020439	chr25:clu_14130_NA	chr25:36989748:36990944:clu_14130_NA	0.0525764	0.132093	0.0795167	7.75104e-37
ENSBTAG00000020439	chr25:clu_14130_NA	chr25:36990383:36990810:clu_14130_NA	0.0447911	0.0285856	-0.0162055	7.75104e-37
ENSBTAG00000020439	chr25:clu_14130_NA	chr25:36990383:36990944:clu_14130_NA	0.00170198	0.00460063	0.00289865	7.75104e-37
ENSBTAG00000006846	chr19:clu_23144_NA	chr19:19368512:19374230:clu_23144_NA	0.393187	0.605219	0.212031	1.60885e-36
ENSBTAG00000006846	chr19:clu_23144_NA	chr19:19368512:19376753:clu_23144_NA	0.00887052	0.0269641	0.0180936	1.60885e-36
ENSBTAG00000006846	chr19:clu_23144_NA	chr19:19374321:19376753:clu_23144_NA	0.597942	0.367817	-0.230125	1.60885e-36
ENSBTAG00000020123	chr11:clu_41083_NA	chr11:10110734:10110815:clu_41083_NA	0.398077	0.703539	0.305462	2.18013e-36
ENSBTAG00000020123	chr11:clu_41083_NA	chr11:10110734:10111032:clu_41083_NA	0.00437341	0.00215401	-0.0022194	2.18013e-36
ENSBTAG00000020123	chr11:clu_41083_NA	chr11:10110917:10111032:clu_41083_NA	0.00286001	0.00140862	-0.00145139	2.18013e-36
ENSBTAG00000020123	chr11:clu_41083_NA	chr11:10110952:10111032:clu_41083_NA	0.59469	0.292899	-0.301791	2.18013e-36
ENSBTAG00000053583	chr5:clu_16797_NA	chr5:112171038:112173992:clu_16797_NA	0.559845	0.389761	-0.170084	6.1585e-36
ENSBTAG00000053583	chr5:clu_16797_NA	chr5:112171038:112176057:clu_16797_NA	0.00294039	0.0036358	0.00069541	6.1585e-36
ENSBTAG00000053583	chr5:clu_16797_NA	chr5:112174077:112174658:clu_16797_NA	0.00224703	0.0102932	0.00804614	6.1585e-36
ENSBTAG00000053583	chr5:clu_16797_NA	chr5:112174077:112174701:clu_16797_NA	0.001957	0.00525716	0.00330016	6.1585e-36
ENSBTAG00000053583	chr5:clu_16797_NA	chr5:112174077:112176057:clu_16797_NA	0.427678	0.574987	0.147309	6.1585e-36
ENSBTAG00000053583	chr5:clu_16797_NA	chr5:112174787:112176057:clu_16797_NA	0.00533239	0.0160656	0.0107332	6.1585e-36
ENSBTAG00000026320	chr14:clu_25840_NA	chr14:508468:509277:clu_25840_NA	0.156051	0.274235	0.118184	6.37168e-36
ENSBTAG00000026320	chr14:clu_25840_NA	chr14:508468:509352:clu_25840_NA	0.00485151	0.0102	0.00534848	6.37168e-36
ENSBTAG00000026320	chr14:clu_25840_NA	chr14:508468:509632:clu_25840_NA	0.271654	0.424974	0.15332	6.37168e-36
ENSBTAG00000026320	chr14:clu_25840_NA	chr14:509443:509632:clu_25840_NA	0.50694	0.25959	-0.24735	6.37168e-36
ENSBTAG00000026320	chr14:clu_25840_NA	chr14:509450:509632:clu_25840_NA	0.0605035	0.0310009	-0.0295026	6.37168e-36
ENSBTAG00000020791	chr11:clu_42969_NA	chr11:101762410:101780090:clu_42969_NA	0.193766	0.181723	-0.0120428	7.20597e-36
ENSBTAG00000020791	chr11:clu_42969_NA	chr11:101762410:101783180:clu_42969_NA	0.276952	0.486724	0.209772	7.20597e-36
ENSBTAG00000020791	chr11:clu_42969_NA	chr11:101762410:101833945:clu_42969_NA	0.432183	0.103825	-0.328358	7.20597e-36
ENSBTAG00000020791	chr11:clu_42969_NA	chr11:101780235:101783180:clu_42969_NA	0.0220293	0.04138	0.0193508	7.20597e-36
ENSBTAG00000020791	chr11:clu_42969_NA	chr11:101780266:101783180:clu_42969_NA	0.0576033	0.184717	0.127114	7.20597e-36
ENSBTAG00000020791	chr11:clu_42969_NA	chr11:101791644:101833945:clu_42969_NA	0.00598526	0.00055967	-0.00542559	7.20597e-36
ENSBTAG00000020791	chr11:clu_42969_NA	chr11:101833145:101833945:clu_42969_NA	0.0114813	0.00107067	-0.0104107	7.20597e-36
ENSBTAG00000015100	chr20:clu_32483_NA	chr20:4732681:4739409:clu_32483_NA	0.409762	0.336486	-0.0732756	8.63379e-36
ENSBTAG00000015100	chr20:clu_32483_NA	chr20:4732681:4754601:clu_32483_NA	0.00479092	0.00422622	-0.000564698	8.63379e-36
ENSBTAG00000015100	chr20:clu_32483_NA	chr20:4732681:4762051:clu_32483_NA	0.00124689	0.00108104	-0.000165854	8.63379e-36
ENSBTAG00000015100	chr20:clu_32483_NA	chr20:4739456:4742653:clu_32483_NA	0.00318796	0.00271938	-0.000468584	8.63379e-36
ENSBTAG00000015100	chr20:clu_32483_NA	chr20:4739456:4754601:clu_32483_NA	0.274528	0.224885	-0.0496426	8.63379e-36
ENSBTAG00000015100	chr20:clu_32483_NA	chr20:4739456:4762051:clu_32483_NA	0.0144231	0.0119596	-0.00246355	8.63379e-36
ENSBTAG00000015100	chr20:clu_32483_NA	chr20:4743350:4754601:clu_32483_NA	0.00243387	0.00202006	-0.000413811	8.63379e-36
ENSBTAG00000015100	chr20:clu_32483_NA	chr20:4754714:4762051:clu_32483_NA	0.00202702	0.00166856	-0.000358467	8.63379e-36
ENSBTAG00000015100	chr20:clu_32483_NA	chr20:4754730:4762051:clu_32483_NA	0.287601	0.414954	0.127353	8.63379e-36
ENSBTAG00000052280	chr7:clu_8842_NA	chr7:16960910:16962679:clu_8842_NA	0.00651836	0.00431638	-0.00220198	2.14998e-35
ENSBTAG00000052280	chr7:clu_8842_NA	chr7:16960915:16962679:clu_8842_NA	0.423381	0.275587	-0.147794	2.14998e-35
ENSBTAG00000052280	chr7:clu_8842_NA	chr7:16960915:16967404:clu_8842_NA	0.00677408	0.00441	-0.00236408	2.14998e-35
ENSBTAG00000052280	chr7:clu_8842_NA	chr7:16962821:16967404:clu_8842_NA	0.00162202	0.00105581	-0.000566207	2.14998e-35
ENSBTAG00000052280	chr7:clu_8842_NA	chr7:16962828:16967404:clu_8842_NA	0.561705	0.714631	0.152927	2.14998e-35
ENSBTAG00000021837	chr13:clu_28990_NA	chr13:53798291:53798735:clu_28990_NA	0.0183454	0.0419638	0.0236184	2.32965e-35
ENSBTAG00000021837	chr13:clu_28990_NA	chr13:53798291:53798795:clu_28990_NA	0.0024114	0.00416192	0.00175051	2.32965e-35
ENSBTAG00000021837	chr13:clu_28990_NA	chr13:53798291:53801396:clu_28990_NA	0.0319197	0.058127	0.0262073	2.32965e-35
ENSBTAG00000021837	chr13:clu_28990_NA	chr13:53798291:53801711:clu_28990_NA	0.00741203	0.0095325	0.00212047	2.32965e-35
ENSBTAG00000021837	chr13:clu_28990_NA	chr13:53798872:53799854:clu_28990_NA	0.00145479	0.00174945	0.000294666	2.32965e-35
ENSBTAG00000021837	chr13:clu_28990_NA	chr13:53798872:53800501:clu_28990_NA	0.00550219	0.0033639	-0.00213829	2.32965e-35
ENSBTAG00000021837	chr13:clu_28990_NA	chr13:53798872:53800804:clu_28990_NA	0.00249328	0.00195628	-0.000537002	2.32965e-35
ENSBTAG00000021837	chr13:clu_28990_NA	chr13:53798872:53801396:clu_28990_NA	0.221828	0.131574	-0.0902544	2.32965e-35
ENSBTAG00000021837	chr13:clu_28990_NA	chr13:53798872:53801711:clu_28990_NA	0.0368726	0.0245216	-0.0123509	2.32965e-35
ENSBTAG00000021837	chr13:clu_28990_NA	chr13:53798872:53802987:clu_28990_NA	0.00464081	0.0043359	-0.000304904	2.32965e-35
ENSBTAG00000021837	chr13:clu_28990_NA	chr13:53800928:53801396:clu_28990_NA	0.021101	0.0259608	0.00485976	2.32965e-35
ENSBTAG00000021837	chr13:clu_28990_NA	chr13:53801502:53801711:clu_28990_NA	0.303045	0.301018	-0.00202642	2.32965e-35
ENSBTAG00000021837	chr13:clu_28990_NA	chr13:53801832:53802987:clu_28990_NA	0.342974	0.391735	0.0487608	2.32965e-35
ENSBTAG00000014643	chr14:clu_25998_NA	chr14:1113874:1122019:clu_25998_NA	0.219412	0.441154	0.221742	3.11943e-35
ENSBTAG00000014643	chr14:clu_25998_NA	chr14:1113874:1125191:clu_25998_NA	0.00583915	0.00418042	-0.00165873	3.11943e-35
ENSBTAG00000014643	chr14:clu_25998_NA	chr14:1122316:1125191:clu_25998_NA	0.774749	0.554665	-0.220084	3.11943e-35
ENSBTAG00000019903	chr19:clu_24631_NA	chr19:42800125:42800913:clu_24631_NA	0.00221937	0.00196676	-0.000252615	5.12874e-35
ENSBTAG00000019903	chr19:clu_24631_NA	chr19:42800475:42800913:clu_24631_NA	0.431124	0.329555	-0.10157	5.12874e-35
ENSBTAG00000019903	chr19:clu_24631_NA	chr19:42800475:42801663:clu_24631_NA	0.00161438	0.00125343	-0.000360942	5.12874e-35
ENSBTAG00000019903	chr19:clu_24631_NA	chr19:42800978:42801419:clu_24631_NA	0.0109633	0.0086398	-0.00232348	5.12874e-35
ENSBTAG00000019903	chr19:clu_24631_NA	chr19:42800978:42801434:clu_24631_NA	0.251985	0.192499	-0.0594859	5.12874e-35
ENSBTAG00000019903	chr19:clu_24631_NA	chr19:42800978:42801663:clu_24631_NA	0.0107291	0.00819985	-0.00252921	5.12874e-35
ENSBTAG00000019903	chr19:clu_24631_NA	chr19:42800978:42805587:clu_24631_NA	0.00220585	0.00168526	-0.000520594	5.12874e-35
ENSBTAG00000019903	chr19:clu_24631_NA	chr19:42801545:42801663:clu_24631_NA	0.289159	0.456202	0.167042	5.12874e-35
ENSBTAG00000010566	chr19:clu_24160_NA	chr19:35214021:35214124:clu_24160_NA	0.054453	0.0400709	-0.0143821	5.5242e-35
ENSBTAG00000010566	chr19:clu_24160_NA	chr19:35214021:35215986:clu_24160_NA	0.0031829	0.0046529	0.00147	5.5242e-35
ENSBTAG00000010566	chr19:clu_24160_NA	chr19:35214021:35221934:clu_24160_NA	0.0010249	0.00325207	0.00222716	5.5242e-35
ENSBTAG00000010566	chr19:clu_24160_NA	chr19:35214021:35222441:clu_24160_NA	0.319826	0.67042	0.350595	5.5242e-35
ENSBTAG00000010566	chr19:clu_24160_NA	chr19:35214021:35231514:clu_24160_NA	0.00416108	0.00188536	-0.00227572	5.5242e-35
ENSBTAG00000010566	chr19:clu_24160_NA	chr19:35214021:35235410:clu_24160_NA	0.0108307	0.00490733	-0.00592339	5.5242e-35
ENSBTAG00000010566	chr19:clu_24160_NA	chr19:35214234:35222441:clu_24160_NA	0.0126665	0.00573912	-0.00692741	5.5242e-35
ENSBTAG00000010566	chr19:clu_24160_NA	chr19:35214294:35215986:clu_24160_NA	0.00535124	0.00242461	-0.00292663	5.5242e-35
ENSBTAG00000010566	chr19:clu_24160_NA	chr19:35214294:35222441:clu_24160_NA	0.0443374	0.020089	-0.0242484	5.5242e-35
ENSBTAG00000010566	chr19:clu_24160_NA	chr19:35216021:35222441:clu_24160_NA	0.0039598	0.00179416	-0.00216564	5.5242e-35
ENSBTAG00000010566	chr19:clu_24160_NA	chr19:35217360:35217847:clu_24160_NA	0.00358436	0.00162405	-0.00196031	5.5242e-35
ENSBTAG00000010566	chr19:clu_24160_NA	chr19:35217360:35222441:clu_24160_NA	0.00454458	0.00205912	-0.00248546	5.5242e-35
ENSBTAG00000010566	chr19:clu_24160_NA	chr19:35227777:35231514:clu_24160_NA	0.00213974	0.000969503	-0.00117024	5.5242e-35
ENSBTAG00000010566	chr19:clu_24160_NA	chr19:35230613:35231514:clu_24160_NA	0.29954	0.13572	-0.16382	5.5242e-35
ENSBTAG00000010566	chr19:clu_24160_NA	chr19:35230722:35231514:clu_24160_NA	0.00376599	0.00170634	-0.00205964	5.5242e-35
ENSBTAG00000010566	chr19:clu_24160_NA	chr19:35231632:35235410:clu_24160_NA	0.223756	0.101382	-0.122373	5.5242e-35
ENSBTAG00000010566	chr19:clu_24160_NA	chr19:35234944:35235410:clu_24160_NA	0.00287621	0.00130319	-0.00157302	5.5242e-35
ENSBTAG00000016553	chr25:clu_12692_NA	chr25:1352546:1352724:clu_12692_NA	0.170379	0.0510928	-0.119286	8.6405e-35
ENSBTAG00000016553	chr25:clu_12692_NA	chr25:1352546:1353216:clu_12692_NA	0.0101594	0.00631947	-0.00383991	8.6405e-35
ENSBTAG00000016553	chr25:clu_12692_NA	chr25:1352546:1364405:clu_12692_NA	0.00607201	0.00367985	-0.00239216	8.6405e-35
ENSBTAG00000016553	chr25:clu_12692_NA	chr25:1352860:1353216:clu_12692_NA	0.125441	0.0376225	-0.0878184	8.6405e-35
ENSBTAG00000016553	chr25:clu_12692_NA	chr25:1352860:1353935:clu_12692_NA	0.00858494	0.00667439	-0.00191054	8.6405e-35
ENSBTAG00000016553	chr25:clu_12692_NA	chr25:1352860:1356481:clu_12692_NA	0.00401744	0.0012112	-0.00280624	8.6405e-35
ENSBTAG00000016553	chr25:clu_12692_NA	chr25:1353308:1353935:clu_12692_NA	0.0633543	0.0691524	0.00579807	8.6405e-35
ENSBTAG00000016553	chr25:clu_12692_NA	chr25:1353308:1354192:clu_12692_NA	0.00325116	0.00817323	0.00492207	8.6405e-35
ENSBTAG00000016553	chr25:clu_12692_NA	chr25:1353308:1356481:clu_12692_NA	0.00563459	0.00427705	-0.00135754	8.6405e-35
ENSBTAG00000016553	chr25:clu_12692_NA	chr25:1353308:1364405:clu_12692_NA	0.000895965	0.00191787	0.0010219	8.6405e-35
ENSBTAG00000016553	chr25:clu_12692_NA	chr25:1353913:1354192:clu_12692_NA	0.00133216	0.00198713	0.000654974	8.6405e-35
ENSBTAG00000016553	chr25:clu_12692_NA	chr25:1354026:1354192:clu_12692_NA	0.0804629	0.0654745	-0.0149884	8.6405e-35
ENSBTAG00000016553	chr25:clu_12692_NA	chr25:1354285:1354416:clu_12692_NA	0.0911739	0.120616	0.0294416	8.6405e-35
ENSBTAG00000016553	chr25:clu_12692_NA	chr25:1354285:1354680:clu_12692_NA	0.0021798	0.00179486	-0.000384938	8.6405e-35
ENSBTAG00000016553	chr25:clu_12692_NA	chr25:1354285:1356481:clu_12692_NA	0.00177005	0.00126269	-0.000507359	8.6405e-35
ENSBTAG00000016553	chr25:clu_12692_NA	chr25:1354298:1354416:clu_12692_NA	0.00364939	0.00563246	0.00198307	8.6405e-35
ENSBTAG00000016553	chr25:clu_12692_NA	chr25:1354531:1354680:clu_12692_NA	0.090579	0.10477	0.0141911	8.6405e-35
ENSBTAG00000016553	chr25:clu_12692_NA	chr25:1354531:1354684:clu_12692_NA	0.0281596	0.0261106	-0.00204897	8.6405e-35
ENSBTAG00000016553	chr25:clu_12692_NA	chr25:1354869:1354950:clu_12692_NA	0.214455	0.215922	0.00146741	8.6405e-35
ENSBTAG00000016553	chr25:clu_12692_NA	chr25:1356326:1356481:clu_12692_NA	0.00302685	0.0195553	0.0165285	8.6405e-35
ENSBTAG00000016553	chr25:clu_12692_NA	chr25:1361676:1364405:clu_12692_NA	0.0831968	0.246086	0.16289	8.6405e-35
ENSBTAG00000016553	chr25:clu_12692_NA	chr25:1362589:1364405:clu_12692_NA	0.00222559	0.00066743	-0.00155816	8.6405e-35
ENSBTAG00000030556	chr13:clu_29872_NA	chr13:81118691:81120093:clu_29872_NA	0.187053	0.0267098	-0.160343	1.00646e-34
ENSBTAG00000030556	chr13:clu_29872_NA	chr13:81118691:81122324:clu_29872_NA	0.0174979	0.00925811	-0.00823975	1.00646e-34
ENSBTAG00000030556	chr13:clu_29872_NA	chr13:81118691:81138249:clu_29872_NA	0.0071304	0.00228292	-0.00484748	1.00646e-34
ENSBTAG00000030556	chr13:clu_29872_NA	chr13:81121398:81122324:clu_29872_NA	0.00364965	0.00322984	-0.00041981	1.00646e-34
ENSBTAG00000030556	chr13:clu_29872_NA	chr13:81121403:81122324:clu_29872_NA	0.0214535	0.0205175	-0.000935962	1.00646e-34
ENSBTAG00000030556	chr13:clu_29872_NA	chr13:81121445:81122324:clu_29872_NA	0.307999	0.447773	0.139774	1.00646e-34
ENSBTAG00000030556	chr13:clu_29872_NA	chr13:81121445:81126118:clu_29872_NA	0.00200311	0.00214708	0.000143969	1.00646e-34
ENSBTAG00000030556	chr13:clu_29872_NA	chr13:81122440:81126118:clu_29872_NA	0.154813	0.244444	0.0896309	1.00646e-34
ENSBTAG00000030556	chr13:clu_29872_NA	chr13:81122440:81138249:clu_29872_NA	0.0206951	0.0153873	-0.00530775	1.00646e-34
ENSBTAG00000030556	chr13:clu_29872_NA	chr13:81122440:81141640:clu_29872_NA	0.0135599	0.0198749	0.00631506	1.00646e-34
ENSBTAG00000030556	chr13:clu_29872_NA	chr13:81122440:81153575:clu_29872_NA	9.28643e-05	0.00293727	0.00284441	1.00646e-34
ENSBTAG00000030556	chr13:clu_29872_NA	chr13:81127884:81128995:clu_29872_NA	0.00121067	0.00431706	0.00310639	1.00646e-34
ENSBTAG00000030556	chr13:clu_29872_NA	chr13:81127884:81138249:clu_29872_NA	0.196951	0.108611	-0.0883402	1.00646e-34
ENSBTAG00000030556	chr13:clu_29872_NA	chr13:81127884:81141640:clu_29872_NA	0.0631052	0.0838142	0.020709	1.00646e-34
ENSBTAG00000030556	chr13:clu_29872_NA	chr13:81127884:81153575:clu_29872_NA	0.00278579	0.00869628	0.00591049	1.00646e-34
ENSBTAG00000031444	chr23:clu_20605_NA	chr23:48541660:48542881:clu_20605_NA	0.485618	0.36514	-0.120478	1.01316e-34
ENSBTAG00000031444	chr23:clu_20605_NA	chr23:48541660:48569964:clu_20605_NA	0.00711312	0.00501181	-0.00210131	1.01316e-34
ENSBTAG00000031444	chr23:clu_20605_NA	chr23:48542967:48545340:clu_20605_NA	0.00343505	0.00524093	0.00180588	1.01316e-34
ENSBTAG00000031444	chr23:clu_20605_NA	chr23:48542967:48547151:clu_20605_NA	0.0166303	0.0160657	-0.000564609	1.01316e-34
ENSBTAG00000031444	chr23:clu_20605_NA	chr23:48542967:48569964:clu_20605_NA	0.466964	0.578102	0.111138	1.01316e-34
ENSBTAG00000031444	chr23:clu_20605_NA	chr23:48545508:48569964:clu_20605_NA	0.00267254	0.00497057	0.00229804	1.01316e-34
ENSBTAG00000031444	chr23:clu_20605_NA	chr23:48547216:48569964:clu_20605_NA	0.0145047	0.0213202	0.00681548	1.01316e-34
ENSBTAG00000031444	chr23:clu_20605_NA	chr23:48551702:48569964:clu_20605_NA	0.00306264	0.00414935	0.00108671	1.01316e-34
ENSBTAG00000017037	chr7:clu_8420_NA	chr7:11323620:11325720:clu_8420_NA	0.429691	0.653599	0.223909	4.8836e-34
ENSBTAG00000017037	chr7:clu_8420_NA	chr7:11323620:11328430:clu_8420_NA	0.0120559	0.00732327	-0.00473259	4.8836e-34
ENSBTAG00000017037	chr7:clu_8420_NA	chr7:11325871:11328430:clu_8420_NA	0.558253	0.339077	-0.219176	4.8836e-34
ENSBTAG00000005082	chr5:clu_15940_NA	chr5:82773073:82773622:clu_15940_NA	0.352981	0.31947	-0.033511	4.88384e-34
ENSBTAG00000005082	chr5:clu_15940_NA	chr5:82773073:82774268:clu_15940_NA	0.0378215	0.0119261	-0.0258954	4.88384e-34
ENSBTAG00000005082	chr5:clu_15940_NA	chr5:82773073:82782303:clu_15940_NA	0.0281656	0.0354011	0.00723551	4.88384e-34
ENSBTAG00000005082	chr5:clu_15940_NA	chr5:82773722:82774268:clu_15940_NA	0.346753	0.209072	-0.137681	4.88384e-34
ENSBTAG00000005082	chr5:clu_15940_NA	chr5:82774382:82777744:clu_15940_NA	0.00667897	0.013209	0.00653002	4.88384e-34
ENSBTAG00000005082	chr5:clu_15940_NA	chr5:82774382:82782237:clu_15940_NA	0.00150205	0.00228446	0.000782418	4.88384e-34
ENSBTAG00000005082	chr5:clu_15940_NA	chr5:82774382:82782303:clu_15940_NA	0.207096	0.371154	0.164057	4.88384e-34
ENSBTAG00000005082	chr5:clu_15940_NA	chr5:82778167:82782303:clu_15940_NA	0.00533513	0.00997162	0.00463649	4.88384e-34
ENSBTAG00000005082	chr5:clu_15940_NA	chr5:82778170:82782303:clu_15940_NA	0.0136672	0.0275123	0.0138451	4.88384e-34
ENSBTAG00000012594	chr1:clu_20742_NA	chr1:1391377:1407057:clu_20742_NA	0.403135	0.608958	0.205823	5.76877e-34
ENSBTAG00000012594	chr1:clu_20742_NA	chr1:1391377:1454981:clu_20742_NA	0.0064206	0.00420652	-0.00221408	5.76877e-34
ENSBTAG00000012594	chr1:clu_20742_NA	chr1:1407196:1407440:clu_20742_NA	0.00514765	0.00337253	-0.00177512	5.76877e-34
ENSBTAG00000012594	chr1:clu_20742_NA	chr1:1407196:1417552:clu_20742_NA	0.00211615	0.00138642	-0.000729733	5.76877e-34
ENSBTAG00000012594	chr1:clu_20742_NA	chr1:1407196:1449960:clu_20742_NA	0.00313461	0.00205367	-0.00108094	5.76877e-34
ENSBTAG00000012594	chr1:clu_20742_NA	chr1:1407196:1450007:clu_20742_NA	0.00324999	0.00212926	-0.00112073	5.76877e-34
ENSBTAG00000012594	chr1:clu_20742_NA	chr1:1407196:1453984:clu_20742_NA	0.00296356	0.00194161	-0.00102195	5.76877e-34
ENSBTAG00000012594	chr1:clu_20742_NA	chr1:1407196:1454981:clu_20742_NA	0.564542	0.369865	-0.194677	5.76877e-34
ENSBTAG00000012594	chr1:clu_20742_NA	chr1:1407690:1454981:clu_20742_NA	0.00409585	0.00268344	-0.00141241	5.76877e-34
ENSBTAG00000012594	chr1:clu_20742_NA	chr1:1417775:1454981:clu_20742_NA	0.00141801	0.000929026	-0.000488988	5.76877e-34
ENSBTAG00000012594	chr1:clu_20742_NA	chr1:1432871:1454981:clu_20742_NA	0.00377615	0.00247398	-0.00130217	5.76877e-34
ENSBTAG00000027316	chr13:clu_29828_NA	chr13:78116694:78118048:clu_29828_NA	0.613954	0.488995	-0.124959	8.79689e-34
ENSBTAG00000027316	chr13:clu_29828_NA	chr13:78116694:78118102:clu_29828_NA	0.0028353	0.00132641	-0.00150889	8.79689e-34
ENSBTAG00000027316	chr13:clu_29828_NA	chr13:78116694:78125377:clu_29828_NA	0.00379173	0.00369915	-9.25766e-05	8.79689e-34
ENSBTAG00000027316	chr13:clu_29828_NA	chr13:78118173:78125377:clu_29828_NA	0.237304	0.256068	0.0187645	8.79689e-34
ENSBTAG00000027316	chr13:clu_29828_NA	chr13:78118173:78143086:clu_29828_NA	0.0399089	0.101548	0.0616388	8.79689e-34
ENSBTAG00000027316	chr13:clu_29828_NA	chr13:78125525:78132579:clu_29828_NA	0.00153123	0.00304092	0.00150969	8.79689e-34
ENSBTAG00000027316	chr13:clu_29828_NA	chr13:78125525:78143086:clu_29828_NA	0.0550909	0.11639	0.061299	8.79689e-34
ENSBTAG00000027316	chr13:clu_29828_NA	chr13:78137506:78138436:clu_29828_NA	0.0422544	0.0188178	-0.0234366	8.79689e-34
ENSBTAG00000027316	chr13:clu_29828_NA	chr13:78137506:78143086:clu_29828_NA	0.00182729	0.00323957	0.00141227	8.79689e-34
ENSBTAG00000027316	chr13:clu_29828_NA	chr13:78138652:78143086:clu_29828_NA	0.00150272	0.00687541	0.00537269	8.79689e-34
ENSBTAG00000005163	chr3:clu_33787_NA	chr3:16752111:16752344:clu_33787_NA	0.00453471	0.00672598	0.00219126	1.11553e-33
ENSBTAG00000005163	chr3:clu_33787_NA	chr3:16752111:16753287:clu_33787_NA	0.878425	0.591756	-0.286669	1.11553e-33
ENSBTAG00000005163	chr3:clu_33787_NA	chr3:16752111:16755327:clu_33787_NA	0.00239693	0.00514344	0.0027465	1.11553e-33
ENSBTAG00000005163	chr3:clu_33787_NA	chr3:16752450:16753287:clu_33787_NA	0.00345026	0.0107552	0.00730494	1.11553e-33
ENSBTAG00000005163	chr3:clu_33787_NA	chr3:16753439:16754135:clu_33787_NA	0.00223821	0.00150816	-0.000730049	1.11553e-33
ENSBTAG00000005163	chr3:clu_33787_NA	chr3:16753439:16755327:clu_33787_NA	0.108955	0.384112	0.275157	1.11553e-33
ENSBTAG00000012500	chr19:clu_24510_NA	chr19:40551279:40571756:clu_24510_NA	0.00238804	0.00196728	-0.000420766	1.40572e-33
ENSBTAG00000012500	chr19:clu_24510_NA	chr19:40560186:40570100:clu_24510_NA	0.00181206	0.00242671	0.000614649	1.40572e-33
ENSBTAG00000012500	chr19:clu_24510_NA	chr19:40560186:40570452:clu_24510_NA	0.00267025	0.00228772	-0.000382524	1.40572e-33
ENSBTAG00000012500	chr19:clu_24510_NA	chr19:40560186:40571411:clu_24510_NA	0.0194486	0.0111578	-0.00829081	1.40572e-33
ENSBTAG00000012500	chr19:clu_24510_NA	chr19:40560186:40571756:clu_24510_NA	0.25665	0.141854	-0.114796	1.40572e-33
ENSBTAG00000012500	chr19:clu_24510_NA	chr19:40560186:40586349:clu_24510_NA	0.0142131	0.00970973	-0.00450339	1.40572e-33
ENSBTAG00000012500	chr19:clu_24510_NA	chr19:40566435:40571756:clu_24510_NA	0.00128286	0.00302368	0.00174082	1.40572e-33
ENSBTAG00000012500	chr19:clu_24510_NA	chr19:40568686:40570100:clu_24510_NA	0.00298999	0.00466448	0.00167449	1.40572e-33
ENSBTAG00000012500	chr19:clu_24510_NA	chr19:40568686:40571756:clu_24510_NA	0.00598901	0.00340674	-0.00258227	1.40572e-33
ENSBTAG00000012500	chr19:clu_24510_NA	chr19:40570351:40570452:clu_24510_NA	0.00234583	0.00374425	0.00139842	1.40572e-33
ENSBTAG00000012500	chr19:clu_24510_NA	chr19:40570597:40571411:clu_24510_NA	0.00558227	0.0121381	0.00655579	1.40572e-33
ENSBTAG00000012500	chr19:clu_24510_NA	chr19:40570597:40571756:clu_24510_NA	0.00240658	0.00305973	0.000653145	1.40572e-33
ENSBTAG00000012500	chr19:clu_24510_NA	chr19:40571221:40571756:clu_24510_NA	0.00204845	0.00291568	0.00086723	1.40572e-33
ENSBTAG00000012500	chr19:clu_24510_NA	chr19:40571506:40571756:clu_24510_NA	0.00115259	0.00527087	0.00411827	1.40572e-33
ENSBTAG00000012500	chr19:clu_24510_NA	chr19:40571510:40571756:clu_24510_NA	0.0839284	0.166534	0.0826058	1.40572e-33
ENSBTAG00000012500	chr19:clu_24510_NA	chr19:40572283:40586349:clu_24510_NA	0.235045	0.261577	0.0265324	1.40572e-33
ENSBTAG00000012500	chr19:clu_24510_NA	chr19:40572283:40587829:clu_24510_NA	0.00337466	0.00242918	-0.000945472	1.40572e-33
ENSBTAG00000012500	chr19:clu_24510_NA	chr19:40580674:40586349:clu_24510_NA	0.00235195	0.0013422	-0.00100975	1.40572e-33
ENSBTAG00000012500	chr19:clu_24510_NA	chr19:40581133:40586349:clu_24510_NA	0.05514	0.0414516	-0.0136883	1.40572e-33
ENSBTAG00000012500	chr19:clu_24510_NA	chr19:40581137:40586349:clu_24510_NA	0.00502676	0.00406803	-0.000958728	1.40572e-33
ENSBTAG00000012500	chr19:clu_24510_NA	chr19:40586497:40587829:clu_24510_NA	0.294154	0.314971	0.0208172	1.40572e-33
ENSBTAG00000001562	chr5:clu_14667_NA	chr5:25770467:25773442:clu_14667_NA	0.00870087	0.0106003	0.00189941	2.74985e-33
ENSBTAG00000001562	chr5:clu_14667_NA	chr5:25770467:25773449:clu_14667_NA	0.0302191	0.0383819	0.00816276	2.74985e-33
ENSBTAG00000001562	chr5:clu_14667_NA	chr5:25770467:25773577:clu_14667_NA	0.00719728	0.00756322	0.000365939	2.74985e-33
ENSBTAG00000001562	chr5:clu_14667_NA	chr5:25770467:25774130:clu_14667_NA	0.00513981	0.00330286	-0.00183696	2.74985e-33
ENSBTAG00000001562	chr5:clu_14667_NA	chr5:25770467:25774798:clu_14667_NA	0.717745	0.462104	-0.255641	2.74985e-33
ENSBTAG00000001562	chr5:clu_14667_NA	chr5:25773042:25773442:clu_14667_NA	0.00122475	0.00410182	0.00287707	2.74985e-33
ENSBTAG00000001562	chr5:clu_14667_NA	chr5:25773042:25773449:clu_14667_NA	0.0063273	0.0116813	0.005354	2.74985e-33
ENSBTAG00000001562	chr5:clu_14667_NA	chr5:25773042:25774798:clu_14667_NA	0.0966636	0.182266	0.085602	2.74985e-33
ENSBTAG00000001562	chr5:clu_14667_NA	chr5:25773496:25773577:clu_14667_NA	0.00275871	0.00668246	0.00392375	2.74985e-33
ENSBTAG00000001562	chr5:clu_14667_NA	chr5:25773683:25774130:clu_14667_NA	0.00555053	0.0132973	0.00774681	2.74985e-33
ENSBTAG00000001562	chr5:clu_14667_NA	chr5:25773683:25774798:clu_14667_NA	0.00499122	0.0113513	0.00636005	2.74985e-33
ENSBTAG00000001562	chr5:clu_14667_NA	chr5:25773845:25774130:clu_14667_NA	0.0154794	0.0415184	0.026039	2.74985e-33
ENSBTAG00000001562	chr5:clu_14667_NA	chr5:25773845:25774283:clu_14667_NA	0.00319807	0.00407576	0.000877687	2.74985e-33
ENSBTAG00000001562	chr5:clu_14667_NA	chr5:25773845:25774798:clu_14667_NA	0.0499556	0.0947352	0.0447796	2.74985e-33
ENSBTAG00000001562	chr5:clu_14667_NA	chr5:25774381:25774798:clu_14667_NA	0.0448487	0.108339	0.0634901	2.74985e-33
ENSBTAG00000014101	chr25:clu_12637_NA	chr25:1071366:1071765:clu_12637_NA	0.273731	0.517505	0.243773	3.21826e-33
ENSBTAG00000014101	chr25:clu_12637_NA	chr25:1071366:1072317:clu_12637_NA	0.00751066	0.029275	0.0217643	3.21826e-33
ENSBTAG00000014101	chr25:clu_12637_NA	chr25:1071366:1072623:clu_12637_NA	0.0275923	0.0339992	0.00640693	3.21826e-33
ENSBTAG00000014101	chr25:clu_12637_NA	chr25:1071958:1072317:clu_12637_NA	0.293552	0.379247	0.0856951	3.21826e-33
ENSBTAG00000014101	chr25:clu_12637_NA	chr25:1071958:1072623:clu_12637_NA	0.0143347	0.0135667	-0.000767955	3.21826e-33
ENSBTAG00000014101	chr25:clu_12637_NA	chr25:1072536:1072623:clu_12637_NA	0.381204	0.0221343	-0.359069	3.21826e-33
ENSBTAG00000014101	chr25:clu_12637_NA	chr25:1072536:1072763:clu_12637_NA	0.00207549	0.00427286	0.00219737	3.21826e-33
ENSBTAG00000021785	chr25:clu_13530_NA	chr25:26291188:26292205:clu_13530_NA	0.184083	0.11367	-0.0704137	3.6412e-33
ENSBTAG00000021785	chr25:clu_13530_NA	chr25:26291188:26294388:clu_13530_NA	0.0266897	0.0164841	-0.0102056	3.6412e-33
ENSBTAG00000021785	chr25:clu_13530_NA	chr25:26291188:26306368:clu_13530_NA	0.00365379	0.00225717	-0.00139662	3.6412e-33
ENSBTAG00000021785	chr25:clu_13530_NA	chr25:26292371:26294388:clu_13530_NA	0.441686	0.272736	-0.168949	3.6412e-33
ENSBTAG00000021785	chr25:clu_13530_NA	chr25:26294617:26306368:clu_13530_NA	0.343888	0.594853	0.250965	3.6412e-33
ENSBTAG00000002890	chrX:clu_27583_NA	chrX:85533885:85542333:clu_27583_NA	0.276096	0.345829	0.0697329	4.17862e-33
ENSBTAG00000002890	chrX:clu_27583_NA	chrX:85533885:85546042:clu_27583_NA	0.00182951	0.00326341	0.0014339	4.17862e-33
ENSBTAG00000002890	chrX:clu_27583_NA	chrX:85542516:85544009:clu_27583_NA	0.508077	0.291689	-0.216388	4.17862e-33
ENSBTAG00000002890	chrX:clu_27583_NA	chrX:85542516:85546042:clu_27583_NA	0.0633657	0.0604346	-0.00293104	4.17862e-33
ENSBTAG00000002890	chrX:clu_27583_NA	chrX:85544239:85546042:clu_27583_NA	0.150632	0.298784	0.148152	4.17862e-33
ENSBTAG00000020663	chr5:clu_15497_NA	chr5:57447648:57447796:clu_15497_NA	0.789712	0.621435	-0.168277	9.56059e-33
ENSBTAG00000020663	chr5:clu_15497_NA	chr5:57447648:57449042:clu_15497_NA	0.00207651	0.0053251	0.00324859	9.56059e-33
ENSBTAG00000020663	chr5:clu_15497_NA	chr5:57447878:57449042:clu_15497_NA	0.00125121	0.00379769	0.00254648	9.56059e-33
ENSBTAG00000020663	chr5:clu_15497_NA	chr5:57447970:57448393:clu_15497_NA	0.0061057	0.0117104	0.00560467	9.56059e-33
ENSBTAG00000020663	chr5:clu_15497_NA	chr5:57447970:57448607:clu_15497_NA	0.0126848	0.0322968	0.019612	9.56059e-33
ENSBTAG00000020663	chr5:clu_15497_NA	chr5:57447970:57449042:clu_15497_NA	0.176143	0.304948	0.128805	9.56059e-33
ENSBTAG00000020663	chr5:clu_15497_NA	chr5:57448660:57449042:clu_15497_NA	0.0120267	0.0204869	0.00846016	9.56059e-33
ENSBTAG00000009804	chr8:clu_30572_NA	chr8:65061477:65084935:clu_30572_NA	0.272884	0.426809	0.153924	1.6958e-32
ENSBTAG00000009804	chr8:clu_30572_NA	chr8:65061477:65090099:clu_30572_NA	0.00554467	0.00694538	0.00140071	1.6958e-32
ENSBTAG00000009804	chr8:clu_30572_NA	chr8:65061477:65135945:clu_30572_NA	0.00558202	0.00255396	-0.00302806	1.6958e-32
ENSBTAG00000009804	chr8:clu_30572_NA	chr8:65085038:65135945:clu_30572_NA	0.00296078	0.000531233	-0.00242954	1.6958e-32
ENSBTAG00000009804	chr8:clu_30572_NA	chr8:65085050:65086309:clu_30572_NA	0.00233848	0.0024917	0.000153217	1.6958e-32
ENSBTAG00000009804	chr8:clu_30572_NA	chr8:65085050:65090099:clu_30572_NA	0.264147	0.305449	0.0413017	1.6958e-32
ENSBTAG00000009804	chr8:clu_30572_NA	chr8:65085050:65135945:clu_30572_NA	0.00314556	0.000562002	-0.00258356	1.6958e-32
ENSBTAG00000009804	chr8:clu_30572_NA	chr8:65086440:65090099:clu_30572_NA	0.00076263	0.00196138	0.00119875	1.6958e-32
ENSBTAG00000009804	chr8:clu_30572_NA	chr8:65092066:65092349:clu_30572_NA	0.00157704	0.00154748	-2.95615e-05	1.6958e-32
ENSBTAG00000009804	chr8:clu_30572_NA	chr8:65092066:65135945:clu_30572_NA	0.393509	0.239931	-0.153577	1.6958e-32
ENSBTAG00000009804	chr8:clu_30572_NA	chr8:65092066:65136213:clu_30572_NA	0.000805639	0.00313315	0.00232751	1.6958e-32
ENSBTAG00000009804	chr8:clu_30572_NA	chr8:65129931:65135945:clu_30572_NA	0.0467432	0.00808498	-0.0386582	1.6958e-32
ENSBTAG00000035587	chr19:clu_23681_NA	chr19:26638239:26638523:clu_23681_NA	0.136497	0.411904	0.275406	1.91312e-32
ENSBTAG00000035587	chr19:clu_23681_NA	chr19:26638239:26638943:clu_23681_NA	0.00685054	0.00466563	-0.00218492	1.91312e-32
ENSBTAG00000035587	chr19:clu_23681_NA	chr19:26638719:26638943:clu_23681_NA	0.856652	0.583431	-0.273221	1.91312e-32
ENSBTAG00000011961	chr6:clu_36582_NA	chr6:88924418:88924681:clu_36582_NA	0.571458	0.424836	-0.146622	2.19312e-32
ENSBTAG00000011961	chr6:clu_36582_NA	chr6:88924418:88924717:clu_36582_NA	0.0143257	0.010959	-0.00336662	2.19312e-32
ENSBTAG00000011961	chr6:clu_36582_NA	chr6:88924418:88924995:clu_36582_NA	0.00257181	0.00195861	-0.000613202	2.19312e-32
ENSBTAG00000011961	chr6:clu_36582_NA	chr6:88924849:88924995:clu_36582_NA	0.411644	0.562246	0.150602	2.19312e-32
ENSBTAG00000030915	chr22:clu_6303_NA	chr22:59048262:59050224:clu_6303_NA	0.0626894	0.146529	0.0838397	2.38574e-32
ENSBTAG00000030915	chr22:clu_6303_NA	chr22:59048262:59051133:clu_6303_NA	0.000267645	0.00101119	0.000743543	2.38574e-32
ENSBTAG00000030915	chr22:clu_6303_NA	chr22:59048262:59051137:clu_6303_NA	0.00621653	0.00822336	0.00200683	2.38574e-32
ENSBTAG00000030915	chr22:clu_6303_NA	chr22:59048262:59055201:clu_6303_NA	0.00445474	0.00428375	-0.000170993	2.38574e-32
ENSBTAG00000030915	chr22:clu_6303_NA	chr22:59048262:59057114:clu_6303_NA	0.00195979	0.00169077	-0.000269017	2.38574e-32
ENSBTAG00000030915	chr22:clu_6303_NA	chr22:59048738:59050224:clu_6303_NA	0.000773966	0.00276465	0.00199068	2.38574e-32
ENSBTAG00000030915	chr22:clu_6303_NA	chr22:59050342:59051137:clu_6303_NA	0.231892	0.274507	0.0426153	2.38574e-32
ENSBTAG00000030915	chr22:clu_6303_NA	chr22:59051259:59053879:clu_6303_NA	0.00524893	0.00393355	-0.00131538	2.38574e-32
ENSBTAG00000030915	chr22:clu_6303_NA	chr22:59051259:59055201:clu_6303_NA	0.409122	0.221762	-0.18736	2.38574e-32
ENSBTAG00000030915	chr22:clu_6303_NA	chr22:59054253:59055201:clu_6303_NA	0.00200008	0.00119157	-0.000808512	2.38574e-32
ENSBTAG00000030915	chr22:clu_6303_NA	chr22:59054807:59055201:clu_6303_NA	0.00109346	0.00194134	0.000847877	2.38574e-32
ENSBTAG00000030915	chr22:clu_6303_NA	chr22:59055314:59057114:clu_6303_NA	0.0130799	0.0277738	0.0146939	2.38574e-32
ENSBTAG00000030915	chr22:clu_6303_NA	chr22:59055318:59057114:clu_6303_NA	0.261201	0.304388	0.0431865	2.38574e-32
ENSBTAG00000055082	chr18:clu_38329_NA	chr18:46380244:46381552:clu_38329_NA	0.538196	0.35729	-0.180906	3.84703e-32
ENSBTAG00000055082	chr18:clu_38329_NA	chr18:46380244:46386815:clu_38329_NA	0.00712088	0.00474376	-0.00237712	3.84703e-32
ENSBTAG00000055082	chr18:clu_38329_NA	chr18:46381652:46386815:clu_38329_NA	0.454683	0.637966	0.183283	3.84703e-32
ENSBTAG00000010799	chr5:clu_15451_NA	chr5:57163452:57163651:clu_15451_NA	0.719886	0.455757	-0.264129	4.19588e-32
ENSBTAG00000010799	chr5:clu_15451_NA	chr5:57163452:57164656:clu_15451_NA	0.0103351	0.00654337	-0.00379173	4.19588e-32
ENSBTAG00000010799	chr5:clu_15451_NA	chr5:57163794:57164656:clu_15451_NA	0.269779	0.537699	0.26792	4.19588e-32
ENSBTAG00000053649	chr19:clu_22986_NA	chr19:14509269:14510776:clu_22986_NA	0.467096	0.674501	0.207405	4.58102e-32
ENSBTAG00000053649	chr19:clu_22986_NA	chr19:14509269:14515399:clu_22986_NA	0.0228038	0.0212922	-0.00151157	4.58102e-32
ENSBTAG00000053649	chr19:clu_22986_NA	chr19:14510885:14515399:clu_22986_NA	0.00303852	0.00212824	-0.000910283	4.58102e-32
ENSBTAG00000053649	chr19:clu_22986_NA	chr19:14510887:14515399:clu_22986_NA	0.507061	0.302078	-0.204983	4.58102e-32
#N/A	chr29:clu_3395_NA	chr29:40883254:40884023:clu_3395_NA	0.000120947	0.0170512	0.0169303	9.5012e-32
#N/A	chr29:clu_3395_NA	chr29:40883254:40893176:clu_3395_NA	0.0187665	0.0132243	-0.00554222	9.5012e-32
#N/A	chr29:clu_3395_NA	chr29:40883638:40884023:clu_3395_NA	0.000127678	0.0181251	0.0179974	9.5012e-32
#N/A	chr29:clu_3395_NA	chr29:40884022:40884407:clu_3395_NA	0.820722	0.578337	-0.242384	9.5012e-32
#N/A	chr29:clu_3395_NA	chr29:40884022:40888127:clu_3395_NA	7.69075e-05	0.00748647	0.00740957	9.5012e-32
#N/A	chr29:clu_3395_NA	chr29:40886590:40886975:clu_3395_NA	0.00013575	0.0276995	0.0275637	9.5012e-32
#N/A	chr29:clu_3395_NA	chr29:40886974:40887359:clu_3395_NA	0.000211593	0.0466667	0.0464551	9.5012e-32
#N/A	chr29:clu_3395_NA	chr29:40886974:40893176:clu_3395_NA	0.00709405	0.00513531	-0.00195874	9.5012e-32
#N/A	chr29:clu_3395_NA	chr29:40887118:40887743:clu_3395_NA	0.00725371	0.00518529	-0.00206841	9.5012e-32
#N/A	chr29:clu_3395_NA	chr29:40887358:40887743:clu_3395_NA	0.0136398	0.0938664	0.0802266	9.5012e-32
#N/A	chr29:clu_3395_NA	chr29:40887358:40888511:clu_3395_NA	0.0043026	0.00303265	-0.00126995	9.5012e-32
#N/A	chr29:clu_3395_NA	chr29:40887742:40888127:clu_3395_NA	0.000232505	0.0944733	0.0942408	9.5012e-32
#N/A	chr29:clu_3395_NA	chr29:40887742:40890893:clu_3395_NA	0.00737545	0.00519729	-0.00217816	9.5012e-32
#N/A	chr29:clu_3395_NA	chr29:40888126:40890893:clu_3395_NA	0.0207245	0.0146039	-0.00612057	9.5012e-32
#N/A	chr29:clu_3395_NA	chr29:40888510:40890893:clu_3395_NA	0.0457911	0.0322676	-0.0135235	9.5012e-32
#N/A	chr29:clu_3395_NA	chr29:40890124:40890509:clu_3395_NA	0.0146222	0.010304	-0.00431814	9.5012e-32
#N/A	chr29:clu_3395_NA	chr29:40890508:40890893:clu_3395_NA	0.0225263	0.015874	-0.00665237	9.5012e-32
#N/A	chr29:clu_3395_NA	chr29:40890508:40893176:clu_3395_NA	0.00514204	0.00362344	-0.0015186	9.5012e-32
#N/A	chr29:clu_3395_NA	chr29:40893175:40893560:clu_3395_NA	0.0111346	0.00784622	-0.00328839	9.5012e-32
ENSBTAG00000004876	chr5:clu_17172_NA	chr5:120039563:120047170:clu_17172_NA	0.00579403	0.00365194	-0.00214209	1.28815e-31
ENSBTAG00000004876	chr5:clu_17172_NA	chr5:120039563:120050293:clu_17172_NA	0.335339	0.208385	-0.126954	1.28815e-31
ENSBTAG00000004876	chr5:clu_17172_NA	chr5:120039563:120054096:clu_17172_NA	0.00270523	0.00298426	0.000279028	1.28815e-31
ENSBTAG00000004876	chr5:clu_17172_NA	chr5:120039563:120054546:clu_17172_NA	0.00400448	0.00408805	8.35601e-05	1.28815e-31
ENSBTAG00000004876	chr5:clu_17172_NA	chr5:120039563:120062495:clu_17172_NA	0.00641422	0.00421893	-0.00219529	1.28815e-31
ENSBTAG00000004876	chr5:clu_17172_NA	chr5:120040592:120050293:clu_17172_NA	0.00214873	0.00136721	-0.000781519	1.28815e-31
ENSBTAG00000004876	chr5:clu_17172_NA	chr5:120047238:120050293:clu_17172_NA	0.00624218	0.00442498	-0.0018172	1.28815e-31
ENSBTAG00000004876	chr5:clu_17172_NA	chr5:120050797:120052084:clu_17172_NA	0.0022959	0.00150589	-0.000790013	1.28815e-31
ENSBTAG00000004876	chr5:clu_17172_NA	chr5:120051529:120052084:clu_17172_NA	0.238226	0.203105	-0.0351209	1.28815e-31
ENSBTAG00000004876	chr5:clu_17172_NA	chr5:120051529:120054096:clu_17172_NA	0.00890371	0.00739267	-0.00151104	1.28815e-31
ENSBTAG00000004876	chr5:clu_17172_NA	chr5:120052163:120054096:clu_17172_NA	0.219874	0.267676	0.0478015	1.28815e-31
ENSBTAG00000004876	chr5:clu_17172_NA	chr5:120052163:120054111:clu_17172_NA	0.0191913	0.0310886	0.0118972	1.28815e-31
ENSBTAG00000004876	chr5:clu_17172_NA	chr5:120054207:120054546:clu_17172_NA	0.129523	0.221397	0.0918742	1.28815e-31
ENSBTAG00000004876	chr5:clu_17172_NA	chr5:120054207:120054549:clu_17172_NA	0.0193383	0.0387151	0.0193768	1.28815e-31
ENSBTAG00000017068	chr7:clu_8249_NA	chr7:5809684:5809909:clu_8249_NA	0.654601	0.462845	-0.191756	1.64894e-31
ENSBTAG00000017068	chr7:clu_8249_NA	chr7:5809684:5817144:clu_8249_NA	0.00592653	0.006162	0.000235464	1.64894e-31
ENSBTAG00000017068	chr7:clu_8249_NA	chr7:5809985:5817144:clu_8249_NA	0.00852847	0.0119886	0.0034601	1.64894e-31
ENSBTAG00000017068	chr7:clu_8249_NA	chr7:5809989:5817144:clu_8249_NA	0.330944	0.519004	0.188061	1.64894e-31
ENSBTAG00000016943	chr16:clu_44848_NA	chr16:77074682:77130316:clu_44848_NA	0.537173	0.12436	-0.412813	1.97661e-31
ENSBTAG00000016943	chr16:clu_44848_NA	chr16:77074682:77146198:clu_44848_NA	0.00244357	0.00233949	-0.000104073	1.97661e-31
ENSBTAG00000016943	chr16:clu_44848_NA	chr16:77130400:77131505:clu_44848_NA	0.00195357	0.00191996	-3.36148e-05	1.97661e-31
ENSBTAG00000016943	chr16:clu_44848_NA	chr16:77130400:77146198:clu_44848_NA	0.199602	0.241575	0.0419731	1.97661e-31
ENSBTAG00000016943	chr16:clu_44848_NA	chr16:77130400:77152825:clu_44848_NA	0.00500966	0.0254164	0.0204067	1.97661e-31
ENSBTAG00000016943	chr16:clu_44848_NA	chr16:77146338:77152825:clu_44848_NA	0.253818	0.604389	0.350571	1.97661e-31
ENSBTAG00000003155	chr21:clu_47528_NA	chr21:58754253:58755144:clu_47528_NA	0.00577373	0.00338953	-0.00238421	2.11867e-31
ENSBTAG00000003155	chr21:clu_47528_NA	chr21:58754361:58755144:clu_47528_NA	0.524841	0.299876	-0.224965	2.11867e-31
ENSBTAG00000003155	chr21:clu_47528_NA	chr21:58754361:58756069:clu_47528_NA	0.0031181	0.00181017	-0.00130793	2.11867e-31
ENSBTAG00000003155	chr21:clu_47528_NA	chr21:58754768:58755144:clu_47528_NA	0.00286269	0.00280416	-5.85234e-05	2.11867e-31
ENSBTAG00000003155	chr21:clu_47528_NA	chr21:58755305:58756069:clu_47528_NA	0.42315	0.512305	0.089155	2.11867e-31
ENSBTAG00000003155	chr21:clu_47528_NA	chr21:58755305:58756234:clu_47528_NA	0.000334043	0.00292184	0.0025878	2.11867e-31
ENSBTAG00000003155	chr21:clu_47528_NA	chr21:58756098:58756234:clu_47528_NA	0.0399207	0.176893	0.136973	2.11867e-31
ENSBTAG00000014872	chr18:clu_38403_NA	chr18:46801013:46801332:clu_38403_NA	0.363624	0.543369	0.179746	2.28122e-31
ENSBTAG00000014872	chr18:clu_38403_NA	chr18:46801013:46801591:clu_38403_NA	0.00134062	0.00206159	0.000720967	2.28122e-31
ENSBTAG00000014872	chr18:clu_38403_NA	chr18:46801421:46801591:clu_38403_NA	0.635036	0.454569	-0.180466	2.28122e-31
ENSBTAG00000021965	chr20:clu_32981_NA	chr20:41083535:41087014:clu_32981_NA	0.00235295	0.00243086	7.79022e-05	2.63735e-31
ENSBTAG00000021965	chr20:clu_32981_NA	chr20:41083541:41087014:clu_32981_NA	0.830346	0.633323	-0.197022	2.63735e-31
ENSBTAG00000021965	chr20:clu_32981_NA	chr20:41083541:41089649:clu_32981_NA	0.00330069	0.00252515	-0.000775536	2.63735e-31
ENSBTAG00000021965	chr20:clu_32981_NA	chr20:41087086:41089394:clu_32981_NA	0.00607054	0.00463014	-0.0014404	2.63735e-31
ENSBTAG00000021965	chr20:clu_32981_NA	chr20:41087086:41089649:clu_32981_NA	0.14783	0.349387	0.201557	2.63735e-31
ENSBTAG00000021965	chr20:clu_32981_NA	chr20:41087086:41130385:clu_32981_NA	0.0101001	0.00770361	-0.00239654	2.63735e-31
ENSBTAG00000049306	chr25:clu_12703_NA	chr25:1486180:1494245:clu_12703_NA	0.00195936	0.00161096	-0.000348401	3.57346e-31
ENSBTAG00000049306	chr25:clu_12703_NA	chr25:1486180:1504761:clu_12703_NA	0.00584121	0.0068678	0.00102659	3.57346e-31
ENSBTAG00000049306	chr25:clu_12703_NA	chr25:1486180:1505189:clu_12703_NA	0.00217847	0.00165246	-0.00052601	3.57346e-31
ENSBTAG00000049306	chr25:clu_12703_NA	chr25:1494513:1504761:clu_12703_NA	0.00351544	0.00392835	0.00041291	3.57346e-31
ENSBTAG00000049306	chr25:clu_12703_NA	chr25:1503471:1504761:clu_12703_NA	0.419459	0.564341	0.144883	3.57346e-31
ENSBTAG00000049306	chr25:clu_12703_NA	chr25:1503471:1505189:clu_12703_NA	0.0423405	0.0314802	-0.0108604	3.57346e-31
ENSBTAG00000049306	chr25:clu_12703_NA	chr25:1504875:1505189:clu_12703_NA	0.524706	0.390119	-0.134587	3.57346e-31
ENSBTAG00000045904	chr5:clu_17032_NA	chr5:119348994:119349122:clu_17032_NA	0.19822	0.101241	-0.0969781	3.95925e-31
ENSBTAG00000045904	chr5:clu_17032_NA	chr5:119348994:119349127:clu_17032_NA	0.00712046	0.00364754	-0.00347292	3.95925e-31
ENSBTAG00000045904	chr5:clu_17032_NA	chr5:119348994:119349320:clu_17032_NA	0.0109844	0.00561311	-0.0053713	3.95925e-31
ENSBTAG00000045904	chr5:clu_17032_NA	chr5:119348994:119350631:clu_17032_NA	0.00173864	0.00088869	-0.000849946	3.95925e-31
ENSBTAG00000045904	chr5:clu_17032_NA	chr5:119349231:119349320:clu_17032_NA	0.171741	0.0877177	-0.0840235	3.95925e-31
ENSBTAG00000045904	chr5:clu_17032_NA	chr5:119349836:119350378:clu_17032_NA	0.28801	0.339304	0.0512946	3.95925e-31
ENSBTAG00000045904	chr5:clu_17032_NA	chr5:119349836:119350631:clu_17032_NA	0.00206003	0.00105217	-0.00100785	3.95925e-31
ENSBTAG00000045904	chr5:clu_17032_NA	chr5:119350554:119350631:clu_17032_NA	0.320126	0.460535	0.140409	3.95925e-31
ENSBTAG00000017462	chr5:clu_16755_NA	chr5:110946819:110947405:clu_16755_NA	0.546727	0.329255	-0.217472	4.24151e-31
ENSBTAG00000017462	chr5:clu_16755_NA	chr5:110946819:110947816:clu_16755_NA	0.00359526	0.00241451	-0.00118075	4.24151e-31
ENSBTAG00000017462	chr5:clu_16755_NA	chr5:110947719:110947789:clu_16755_NA	0.00172043	0.00348876	0.00176833	4.24151e-31
ENSBTAG00000017462	chr5:clu_16755_NA	chr5:110947719:110947816:clu_16755_NA	0.447958	0.664842	0.216884	4.24151e-31
ENSBTAG00000012321	chr21:clu_46994_NA	chr21:26044136:26075102:clu_46994_NA	0.0227268	0.0246638	0.00193692	8.53853e-31
ENSBTAG00000012321	chr21:clu_46994_NA	chr21:26044136:26089356:clu_46994_NA	0.220078	0.307026	0.0869482	8.53853e-31
ENSBTAG00000012321	chr21:clu_46994_NA	chr21:26044136:26090745:clu_46994_NA	0.0308272	0.020662	-0.0101652	8.53853e-31
ENSBTAG00000012321	chr21:clu_46994_NA	chr21:26044136:26091754:clu_46994_NA	0.0137523	0.00161457	-0.0121377	8.53853e-31
ENSBTAG00000012321	chr21:clu_46994_NA	chr21:26044136:26095500:clu_46994_NA	0.0240169	0.00282458	-0.0211923	8.53853e-31
ENSBTAG00000012321	chr21:clu_46994_NA	chr21:26075262:26089356:clu_46994_NA	0.0187598	0.019623	0.000863153	8.53853e-31
ENSBTAG00000012321	chr21:clu_46994_NA	chr21:26075262:26090745:clu_46994_NA	0.00739938	0.00255636	-0.00484302	8.53853e-31
ENSBTAG00000012321	chr21:clu_46994_NA	chr21:26089526:26090685:clu_46994_NA	0.00245392	0.00167099	-0.000782925	8.53853e-31
ENSBTAG00000012321	chr21:clu_46994_NA	chr21:26089526:26090745:clu_46994_NA	0.195493	0.200779	0.00528648	8.53853e-31
ENSBTAG00000012321	chr21:clu_46994_NA	chr21:26089526:26091754:clu_46994_NA	0.0127621	0.00448115	-0.0082809	8.53853e-31
ENSBTAG00000012321	chr21:clu_46994_NA	chr21:26089544:26090745:clu_46994_NA	0.0103772	0.00383532	-0.00654185	8.53853e-31
ENSBTAG00000012321	chr21:clu_46994_NA	chr21:26090853:26091754:clu_46994_NA	0.203587	0.18633	-0.0172563	8.53853e-31
ENSBTAG00000012321	chr21:clu_46994_NA	chr21:26090896:26091754:clu_46994_NA	0.00718849	0.00267204	-0.00451644	8.53853e-31
ENSBTAG00000012321	chr21:clu_46994_NA	chr21:26091854:26095500:clu_46994_NA	0.230579	0.221261	-0.0093181	8.53853e-31
ENSBTAG00000017010	chr1:clu_22366_NA	chr1:144808926:144810116:clu_22366_NA	0.00243505	0.00143897	-0.000996084	1.27844e-30
ENSBTAG00000017010	chr1:clu_22366_NA	chr1:144809778:144810116:clu_22366_NA	0.00327414	0.0226797	0.0194055	1.27844e-30
ENSBTAG00000017010	chr1:clu_22366_NA	chr1:144809778:144813058:clu_22366_NA	0.46671	0.202824	-0.263886	1.27844e-30
ENSBTAG00000017010	chr1:clu_22366_NA	chr1:144809778:144820155:clu_22366_NA	0.00925137	0.00425967	-0.00499169	1.27844e-30
ENSBTAG00000017010	chr1:clu_22366_NA	chr1:144810092:144810462:clu_22366_NA	0.00221241	0.0038567	0.00164429	1.27844e-30
ENSBTAG00000017010	chr1:clu_22366_NA	chr1:144810092:144813058:clu_22366_NA	0.00275345	0.00947357	0.00672012	1.27844e-30
ENSBTAG00000017010	chr1:clu_22366_NA	chr1:144810287:144810462:clu_22366_NA	0.0118995	0.0477184	0.035819	1.27844e-30
ENSBTAG00000017010	chr1:clu_22366_NA	chr1:144810287:144813058:clu_22366_NA	0.00862304	0.0283754	0.0197524	1.27844e-30
ENSBTAG00000017010	chr1:clu_22366_NA	chr1:144810569:144813058:clu_22366_NA	0.0206381	0.0897886	0.0691506	1.27844e-30
ENSBTAG00000017010	chr1:clu_22366_NA	chr1:144813166:144820155:clu_22366_NA	0.472203	0.589585	0.117382	1.27844e-30
ENSBTAG00000011639	chr7:clu_9716_NA	chr7:43668272:43668370:clu_9716_NA	0.00415829	0.0130979	0.00893962	1.7101e-30
ENSBTAG00000011639	chr7:clu_9716_NA	chr7:43668272:43670231:clu_9716_NA	0.102016	0.208086	0.10607	1.7101e-30
ENSBTAG00000011639	chr7:clu_9716_NA	chr7:43668272:43670236:clu_9716_NA	0.0210539	0.0445666	0.0235127	1.7101e-30
ENSBTAG00000011639	chr7:clu_9716_NA	chr7:43668272:43684515:clu_9716_NA	0.00278862	0.0131232	0.0103346	1.7101e-30
ENSBTAG00000011639	chr7:clu_9716_NA	chr7:43683890:43684515:clu_9716_NA	0.853969	0.707591	-0.146379	1.7101e-30
ENSBTAG00000011639	chr7:clu_9716_NA	chr7:43683890:43684608:clu_9716_NA	0.0160143	0.0135358	-0.00247859	1.7101e-30
ENSBTAG00000008251	chr21:clu_46653_NA	chr21:1937751:1940203:clu_46653_NA	0.116	0.192049	0.0760484	2.04894e-30
ENSBTAG00000008251	chr21:clu_46653_NA	chr21:1937751:1943606:clu_46653_NA	0.165772	0.210091	0.0443185	2.04894e-30
ENSBTAG00000008251	chr21:clu_46653_NA	chr21:1937751:1946950:clu_46653_NA	0.00218231	0.00245898	0.000276667	2.04894e-30
ENSBTAG00000008251	chr21:clu_46653_NA	chr21:1937763:1940203:clu_46653_NA	0.0175397	0.0202389	0.00269922	2.04894e-30
ENSBTAG00000008251	chr21:clu_46653_NA	chr21:1937763:1943606:clu_46653_NA	0.0252926	0.0269431	0.00165052	2.04894e-30
ENSBTAG00000008251	chr21:clu_46653_NA	chr21:1939311:1940203:clu_46653_NA	0.00455687	0.00373848	-0.000818386	2.04894e-30
ENSBTAG00000008251	chr21:clu_46653_NA	chr21:1940348:1943606:clu_46653_NA	0.141808	0.0860455	-0.0557628	2.04894e-30
ENSBTAG00000008251	chr21:clu_46653_NA	chr21:1940466:1943606:clu_46653_NA	0.0173362	0.0259676	0.0086314	2.04894e-30
ENSBTAG00000008251	chr21:clu_46653_NA	chr21:1943701:1946950:clu_46653_NA	0.509511	0.432468	-0.0770436	2.04894e-30
ENSBTAG00000022028	chr17:clu_46378_NA	chr17:71261172:71261567:clu_46378_NA	0.469673	0.622012	0.152339	2.47077e-30
ENSBTAG00000022028	chr17:clu_46378_NA	chr17:71261172:71261676:clu_46378_NA	0.00694249	0.00788848	0.000945996	2.47077e-30
ENSBTAG00000022028	chr17:clu_46378_NA	chr17:71261172:71262543:clu_46378_NA	0.0157973	0.00637349	-0.00942381	2.47077e-30
ENSBTAG00000022028	chr17:clu_46378_NA	chr17:71261317:71261567:clu_46378_NA	0.0115379	0.0136086	0.00207062	2.47077e-30
ENSBTAG00000022028	chr17:clu_46378_NA	chr17:71261639:71262543:clu_46378_NA	0.0168525	0.00713829	-0.00971425	2.47077e-30
ENSBTAG00000022028	chr17:clu_46378_NA	chr17:71262266:71262543:clu_46378_NA	0.0179535	0.0127276	-0.00522584	2.47077e-30
ENSBTAG00000022028	chr17:clu_46378_NA	chr17:71262451:71262543:clu_46378_NA	0.461243	0.330251	-0.130992	2.47077e-30
ENSBTAG00000052059	chr14:clu_26165_NA	chr14:12365724:12379811:clu_26165_NA	0.00157976	0.00241145	0.000831691	3.1468e-30
ENSBTAG00000052059	chr14:clu_26165_NA	chr14:12365724:12403920:clu_26165_NA	0.00240379	0.00247201	6.8222e-05	3.1468e-30
ENSBTAG00000052059	chr14:clu_26165_NA	chr14:12374982:12403920:clu_26165_NA	0.00225035	0.000703665	-0.00154668	3.1468e-30
ENSBTAG00000052059	chr14:clu_26165_NA	chr14:12379922:12382099:clu_26165_NA	0.105745	0.168356	0.0626108	3.1468e-30
ENSBTAG00000052059	chr14:clu_26165_NA	chr14:12379922:12382226:clu_26165_NA	0.00145683	0.00370069	0.00224385	3.1468e-30
ENSBTAG00000052059	chr14:clu_26165_NA	chr14:12379922:12403920:clu_26165_NA	0.0114803	0.0114679	-1.24285e-05	3.1468e-30
ENSBTAG00000052059	chr14:clu_26165_NA	chr14:12382280:12392861:clu_26165_NA	0.0127871	0.0236425	0.0108554	3.1468e-30
ENSBTAG00000052059	chr14:clu_26165_NA	chr14:12382280:12403920:clu_26165_NA	0.0743102	0.101929	0.0276183	3.1468e-30
ENSBTAG00000052059	chr14:clu_26165_NA	chr14:12382280:12458977:clu_26165_NA	0.00114584	0.00322889	0.00208305	3.1468e-30
ENSBTAG00000052059	chr14:clu_26165_NA	chr14:12393278:12403920:clu_26165_NA	0.0516838	0.037347	-0.0143367	3.1468e-30
ENSBTAG00000052059	chr14:clu_26165_NA	chr14:12404067:12404661:clu_26165_NA	0.00145956	0.00142625	-3.33128e-05	3.1468e-30
ENSBTAG00000052059	chr14:clu_26165_NA	chr14:12404067:12406138:clu_26165_NA	0.00196137	0.00435514	0.00239377	3.1468e-30
ENSBTAG00000052059	chr14:clu_26165_NA	chr14:12404067:12409149:clu_26165_NA	0.0245754	0.0370125	0.0124371	3.1468e-30
ENSBTAG00000052059	chr14:clu_26165_NA	chr14:12404067:12410290:clu_26165_NA	0.00104723	0.00233383	0.0012866	3.1468e-30
ENSBTAG00000052059	chr14:clu_26165_NA	chr14:12404067:12433797:clu_26165_NA	0.00481933	0.00579129	0.00097196	3.1468e-30
ENSBTAG00000052059	chr14:clu_26165_NA	chr14:12404067:12435271:clu_26165_NA	0.00149077	0.0017527	0.000261936	3.1468e-30
ENSBTAG00000052059	chr14:clu_26165_NA	chr14:12404067:12445718:clu_26165_NA	0.00110201	0.000910346	-0.000191667	3.1468e-30
ENSBTAG00000052059	chr14:clu_26165_NA	chr14:12404067:12458977:clu_26165_NA	0.0615825	0.0950029	0.0334204	3.1468e-30
ENSBTAG00000052059	chr14:clu_26165_NA	chr14:12404067:12584086:clu_26165_NA	0.000573197	0.00149521	0.000922017	3.1468e-30
ENSBTAG00000052059	chr14:clu_26165_NA	chr14:12407106:12409149:clu_26165_NA	0.00735455	0.00955925	0.0022047	3.1468e-30
ENSBTAG00000052059	chr14:clu_26165_NA	chr14:12409607:12410290:clu_26165_NA	0.00809005	0.00983505	0.001745	3.1468e-30
ENSBTAG00000052059	chr14:clu_26165_NA	chr14:12410400:12425514:clu_26165_NA	0.00149024	0.00151442	2.41763e-05	3.1468e-30
ENSBTAG00000052059	chr14:clu_26165_NA	chr14:12410400:12433797:clu_26165_NA	0.00103082	0.00341528	0.00238446	3.1468e-30
ENSBTAG00000052059	chr14:clu_26165_NA	chr14:12410400:12458977:clu_26165_NA	0.0031914	0.00304052	-0.000150881	3.1468e-30
ENSBTAG00000052059	chr14:clu_26165_NA	chr14:12423318:12425514:clu_26165_NA	0.00150876	0.00114149	-0.000367274	3.1468e-30
ENSBTAG00000052059	chr14:clu_26165_NA	chr14:12427899:12431629:clu_26165_NA	0.00470638	0.00607671	0.00137032	3.1468e-30
ENSBTAG00000052059	chr14:clu_26165_NA	chr14:12427899:12433797:clu_26165_NA	0.00866097	0.00902004	0.000359076	3.1468e-30
ENSBTAG00000052059	chr14:clu_26165_NA	chr14:12427899:12435271:clu_26165_NA	0.00159339	0.00146436	-0.000129031	3.1468e-30
ENSBTAG00000052059	chr14:clu_26165_NA	chr14:12427899:12458977:clu_26165_NA	0.00778262	0.00932547	0.00154284	3.1468e-30
ENSBTAG00000052059	chr14:clu_26165_NA	chr14:12431711:12433797:clu_26165_NA	0.00217	0.00403567	0.00186567	3.1468e-30
ENSBTAG00000052059	chr14:clu_26165_NA	chr14:12433899:12435271:clu_26165_NA	0.0219301	0.0177058	-0.00422432	3.1468e-30
ENSBTAG00000052059	chr14:clu_26165_NA	chr14:12435341:12458977:clu_26165_NA	0.0122829	0.0225695	0.0102866	3.1468e-30
ENSBTAG00000052059	chr14:clu_26165_NA	chr14:12439849:12458977:clu_26165_NA	0.00320047	0.00838114	0.00518067	3.1468e-30
ENSBTAG00000052059	chr14:clu_26165_NA	chr14:12445761:12458977:clu_26165_NA	0.00340469	0.00373963	0.000334938	3.1468e-30
ENSBTAG00000052059	chr14:clu_26165_NA	chr14:12459108:12492854:clu_26165_NA	0.00399889	0.00123171	-0.00276718	3.1468e-30
ENSBTAG00000052059	chr14:clu_26165_NA	chr14:12459108:12496197:clu_26165_NA	0.00272017	0.00165102	-0.00106915	3.1468e-30
ENSBTAG00000052059	chr14:clu_26165_NA	chr14:12459108:12534849:clu_26165_NA	0.0056763	0.00817275	0.00249645	3.1468e-30
ENSBTAG00000052059	chr14:clu_26165_NA	chr14:12459108:12534875:clu_26165_NA	0.053354	0.0408933	-0.0124607	3.1468e-30
ENSBTAG00000052059	chr14:clu_26165_NA	chr14:12459108:12543043:clu_26165_NA	0.000633744	0.00315892	0.00252518	3.1468e-30
ENSBTAG00000052059	chr14:clu_26165_NA	chr14:12459108:12549124:clu_26165_NA	0.00105264	0.00178615	0.000733504	3.1468e-30
ENSBTAG00000052059	chr14:clu_26165_NA	chr14:12459108:12584086:clu_26165_NA	0.0100402	0.00677583	-0.00326442	3.1468e-30
ENSBTAG00000052059	chr14:clu_26165_NA	chr14:12459108:12593286:clu_26165_NA	0.00190932	0.000585672	-0.00132365	3.1468e-30
ENSBTAG00000052059	chr14:clu_26165_NA	chr14:12459108:12601664:clu_26165_NA	0.00662187	0.00436397	-0.0022579	3.1468e-30
ENSBTAG00000052059	chr14:clu_26165_NA	chr14:12504785:12505400:clu_26165_NA	0.00151321	0.0019018	0.000388595	3.1468e-30
ENSBTAG00000052059	chr14:clu_26165_NA	chr14:12504790:12505400:clu_26165_NA	0.00236518	0.00167336	-0.000691829	3.1468e-30
ENSBTAG00000052059	chr14:clu_26165_NA	chr14:12505546:12534875:clu_26165_NA	0.00194318	0.00136706	-0.000576117	3.1468e-30
ENSBTAG00000052059	chr14:clu_26165_NA	chr14:12535111:12535234:clu_26165_NA	0.00199136	0.00154377	-0.000447594	3.1468e-30
ENSBTAG00000052059	chr14:clu_26165_NA	chr14:12535111:12535238:clu_26165_NA	0.0190071	0.0155624	-0.00344476	3.1468e-30
ENSBTAG00000052059	chr14:clu_26165_NA	chr14:12535111:12584086:clu_26165_NA	0.00152494	0.00135773	-0.000167204	3.1468e-30
ENSBTAG00000052059	chr14:clu_26165_NA	chr14:12535336:12537538:clu_26165_NA	0.00153615	0.00259202	0.00105587	3.1468e-30
ENSBTAG00000052059	chr14:clu_26165_NA	chr14:12535336:12543043:clu_26165_NA	0.0143219	0.0178892	0.00356728	3.1468e-30
ENSBTAG00000052059	chr14:clu_26165_NA	chr14:12535336:12549124:clu_26165_NA	0.0143478	0.0234795	0.00913161	3.1468e-30
ENSBTAG00000052059	chr14:clu_26165_NA	chr14:12535336:12584086:clu_26165_NA	0.00346321	0.00420831	0.0007451	3.1468e-30
ENSBTAG00000052059	chr14:clu_26165_NA	chr14:12535336:12593286:clu_26165_NA	0.000577392	0.00152015	0.000942761	3.1468e-30
ENSBTAG00000052059	chr14:clu_26165_NA	chr14:12535336:12601664:clu_26165_NA	0.00586606	0.00179933	-0.00406673	3.1468e-30
ENSBTAG00000052059	chr14:clu_26165_NA	chr14:12543218:12549124:clu_26165_NA	0.0216982	0.0219088	0.000210623	3.1468e-30
ENSBTAG00000052059	chr14:clu_26165_NA	chr14:12543218:12584086:clu_26165_NA	0.00220153	0.00366625	0.00146472	3.1468e-30
ENSBTAG00000052059	chr14:clu_26165_NA	chr14:12543218:12601664:clu_26165_NA	0.00210838	0.000650736	-0.00145764	3.1468e-30
ENSBTAG00000052059	chr14:clu_26165_NA	chr14:12549239:12550459:clu_26165_NA	0.0367552	0.0301305	-0.00662468	3.1468e-30
ENSBTAG00000052059	chr14:clu_26165_NA	chr14:12549239:12564591:clu_26165_NA	0.000544262	0.00159398	0.00104972	3.1468e-30
ENSBTAG00000052059	chr14:clu_26165_NA	chr14:12549239:12577003:clu_26165_NA	0.00447897	0.00137602	-0.00310295	3.1468e-30
ENSBTAG00000052059	chr14:clu_26165_NA	chr14:12549239:12584086:clu_26165_NA	0.00817183	0.0104368	0.00226492	3.1468e-30
ENSBTAG00000052059	chr14:clu_26165_NA	chr14:12549239:12593286:clu_26165_NA	0.00207194	0.00063657	-0.00143537	3.1468e-30
ENSBTAG00000052059	chr14:clu_26165_NA	chr14:12549239:12601664:clu_26165_NA	0.0023275	0.0016779	-0.000649597	3.1468e-30
ENSBTAG00000052059	chr14:clu_26165_NA	chr14:12550707:12577003:clu_26165_NA	0.00161123	0.00175437	0.000143136	3.1468e-30
ENSBTAG00000052059	chr14:clu_26165_NA	chr14:12550707:12584086:clu_26165_NA	0.00763544	0.00755363	-8.18152e-05	3.1468e-30
ENSBTAG00000052059	chr14:clu_26165_NA	chr14:12550725:12584086:clu_26165_NA	0.00164108	0.00171331	7.22288e-05	3.1468e-30
ENSBTAG00000052059	chr14:clu_26165_NA	chr14:12551673:12584086:clu_26165_NA	0.00102527	0.00195396	0.000928683	3.1468e-30
ENSBTAG00000052059	chr14:clu_26165_NA	chr14:12551673:12592580:clu_26165_NA	0.00108237	0.00114216	5.97908e-05	3.1468e-30
ENSBTAG00000052059	chr14:clu_26165_NA	chr14:12566029:12577003:clu_26165_NA	0.0097289	0.00609312	-0.00363578	3.1468e-30
ENSBTAG00000052059	chr14:clu_26165_NA	chr14:12566029:12584086:clu_26165_NA	0.0145239	0.00869514	-0.00582872	3.1468e-30
ENSBTAG00000052059	chr14:clu_26165_NA	chr14:12566029:12593286:clu_26165_NA	0.00225487	0.00107558	-0.0011793	3.1468e-30
ENSBTAG00000052059	chr14:clu_26165_NA	chr14:12572917:12577003:clu_26165_NA	0.00461154	0.00188135	-0.00273019	3.1468e-30
ENSBTAG00000052059	chr14:clu_26165_NA	chr14:12572917:12584086:clu_26165_NA	0.00335816	0.0010507	-0.00230746	3.1468e-30
ENSBTAG00000052059	chr14:clu_26165_NA	chr14:12577096:12584086:clu_26165_NA	0.0164942	0.0131297	-0.00336445	3.1468e-30
ENSBTAG00000052059	chr14:clu_26165_NA	chr14:12584203:12588284:clu_26165_NA	0.00102723	0.00206382	0.00103659	3.1468e-30
ENSBTAG00000052059	chr14:clu_26165_NA	chr14:12584203:12592580:clu_26165_NA	0.00353685	0.00197694	-0.0015599	3.1468e-30
ENSBTAG00000052059	chr14:clu_26165_NA	chr14:12584203:12593227:clu_26165_NA	0.000974235	0.00205505	0.00108081	3.1468e-30
ENSBTAG00000052059	chr14:clu_26165_NA	chr14:12584203:12593286:clu_26165_NA	0.0801405	0.0245309	-0.0556096	3.1468e-30
ENSBTAG00000052059	chr14:clu_26165_NA	chr14:12584203:12600359:clu_26165_NA	0.0155988	0.012061	-0.00353784	3.1468e-30
ENSBTAG00000052059	chr14:clu_26165_NA	chr14:12584203:12601664:clu_26165_NA	0.0374072	0.0114582	-0.025949	3.1468e-30
ENSBTAG00000052059	chr14:clu_26165_NA	chr14:12592627:12593286:clu_26165_NA	0.0113766	0.00349152	-0.00788511	3.1468e-30
ENSBTAG00000052059	chr14:clu_26165_NA	chr14:12593361:12600359:clu_26165_NA	0.0322109	0.0295632	-0.00264771	3.1468e-30
ENSBTAG00000052059	chr14:clu_26165_NA	chr14:12593361:12601664:clu_26165_NA	0.0547127	0.0311528	-0.02356	3.1468e-30
ENSBTAG00000052059	chr14:clu_26165_NA	chr14:12599590:12600359:clu_26165_NA	0.0123736	0.00384907	-0.00852448	3.1468e-30
ENSBTAG00000015707	chr23:clu_19681_NA	chr23:15119169:15120163:clu_19681_NA	0.00225688	0.00362034	0.00136345	3.47682e-30
ENSBTAG00000015707	chr23:clu_19681_NA	chr23:15119169:15120237:clu_19681_NA	0.303485	0.29458	-0.00890493	3.47682e-30
ENSBTAG00000015707	chr23:clu_19681_NA	chr23:15119169:15123306:clu_19681_NA	0.00375111	0.00409075	0.000339637	3.47682e-30
ENSBTAG00000015707	chr23:clu_19681_NA	chr23:15120604:15123528:clu_19681_NA	0.00191343	0.0040495	0.00213608	3.47682e-30
ENSBTAG00000015707	chr23:clu_19681_NA	chr23:15120657:15123306:clu_19681_NA	0.319093	0.423331	0.104238	3.47682e-30
ENSBTAG00000015707	chr23:clu_19681_NA	chr23:15120657:15123528:clu_19681_NA	0.00697545	0.0123422	0.00536678	3.47682e-30
ENSBTAG00000015707	chr23:clu_19681_NA	chr23:15120657:15125695:clu_19681_NA	0.0139692	0.0113264	-0.00264283	3.47682e-30
ENSBTAG00000015707	chr23:clu_19681_NA	chr23:15121875:15123306:clu_19681_NA	0.00145021	0.00174107	0.000290862	3.47682e-30
ENSBTAG00000015707	chr23:clu_19681_NA	chr23:15123626:15124546:clu_19681_NA	0.00252482	0.00506928	0.00254446	3.47682e-30
ENSBTAG00000015707	chr23:clu_19681_NA	chr23:15123626:15125695:clu_19681_NA	0.342693	0.236886	-0.105807	3.47682e-30
ENSBTAG00000015707	chr23:clu_19681_NA	chr23:15124926:15125695:clu_19681_NA	0.00188771	0.00296326	0.00107554	3.47682e-30
ENSBTAG00000014804	chr6:clu_36687_NA	chr6:97212673:97212974:clu_36687_NA	0.292546	0.274289	-0.0182568	3.75354e-30
ENSBTAG00000014804	chr6:clu_36687_NA	chr6:97212673:97213684:clu_36687_NA	0.00327098	0.00644561	0.00317464	3.75354e-30
ENSBTAG00000014804	chr6:clu_36687_NA	chr6:97212673:97215804:clu_36687_NA	0.0055513	0.00237699	-0.0031743	3.75354e-30
ENSBTAG00000014804	chr6:clu_36687_NA	chr6:97213144:97213684:clu_36687_NA	0.127338	0.170611	0.0432727	3.75354e-30
ENSBTAG00000014804	chr6:clu_36687_NA	chr6:97213144:97213974:clu_36687_NA	0.023922	0.0195726	-0.00434942	3.75354e-30
ENSBTAG00000014804	chr6:clu_36687_NA	chr6:97213798:97213974:clu_36687_NA	0.263294	0.330456	0.0671619	3.75354e-30
ENSBTAG00000014804	chr6:clu_36687_NA	chr6:97215003:97215804:clu_36687_NA	0.280319	0.192527	-0.0877911	3.75354e-30
ENSBTAG00000014804	chr6:clu_36687_NA	chr6:97215003:97216907:clu_36687_NA	0.00375944	0.00372189	-3.75549e-05	3.75354e-30
ENSBTAG00000011343	chr19:clu_23563_NA	chr19:25155759:25157922:clu_23563_NA	0.250266	0.269119	0.0188533	5.23424e-30
ENSBTAG00000011343	chr19:clu_23563_NA	chr19:25155759:25159282:clu_23563_NA	0.00735527	0.00473903	-0.00261624	5.23424e-30
ENSBTAG00000011343	chr19:clu_23563_NA	chr19:25155759:25161470:clu_23563_NA	0.00150021	0.00360735	0.00210713	5.23424e-30
ENSBTAG00000011343	chr19:clu_23563_NA	chr19:25158117:25158478:clu_23563_NA	0.237167	0.252185	0.0150183	5.23424e-30
ENSBTAG00000011343	chr19:clu_23563_NA	chr19:25158117:25159282:clu_23563_NA	0.00236317	0.00158127	-0.000781902	5.23424e-30
ENSBTAG00000011343	chr19:clu_23563_NA	chr19:25158534:25159282:clu_23563_NA	0.27063	0.172699	-0.0979311	5.23424e-30
ENSBTAG00000011343	chr19:clu_23563_NA	chr19:25158534:25161470:clu_23563_NA	0.000632727	0.00290503	0.0022723	5.23424e-30
ENSBTAG00000011343	chr19:clu_23563_NA	chr19:25159417:25160018:clu_23563_NA	0.0111389	0.00741793	-0.00372101	5.23424e-30
ENSBTAG00000011343	chr19:clu_23563_NA	chr19:25159417:25161428:clu_23563_NA	0.00432355	0.00593026	0.00160671	5.23424e-30
ENSBTAG00000011343	chr19:clu_23563_NA	chr19:25159417:25161470:clu_23563_NA	0.151075	0.203467	0.0523921	5.23424e-30
ENSBTAG00000011343	chr19:clu_23563_NA	chr19:25159417:25161636:clu_23563_NA	0.0104277	0.0093785	-0.00104923	5.23424e-30
ENSBTAG00000011343	chr19:clu_23563_NA	chr19:25159417:25161824:clu_23563_NA	0.00545298	0.00361122	-0.00184176	5.23424e-30
ENSBTAG00000011343	chr19:clu_23563_NA	chr19:25160163:25161470:clu_23563_NA	0.00378164	0.00799209	0.00421045	5.23424e-30
ENSBTAG00000011343	chr19:clu_23563_NA	chr19:25161583:25161824:clu_23563_NA	0.0438864	0.0553674	0.011481	5.23424e-30
ENSBTAG00000002468	chr7:clu_8844_NA	chr7:16968130:16968211:clu_8844_NA	0.00242253	0.00260669	0.000184164	7.50108e-30
ENSBTAG00000002468	chr7:clu_8844_NA	chr7:16968130:16968225:clu_8844_NA	0.37416	0.417236	0.0430767	7.50108e-30
ENSBTAG00000002468	chr7:clu_8844_NA	chr7:16968130:16968784:clu_8844_NA	0.00123652	0.00122746	-9.06391e-06	7.50108e-30
ENSBTAG00000002468	chr7:clu_8844_NA	chr7:16968272:16968784:clu_8844_NA	0.622181	0.578929	-0.0432518	7.50108e-30
ENSBTAG00000004472	chr9:clu_32293_NA	chr9:95048628:95048991:clu_32293_NA	0.621988	0.383379	-0.238609	2.38883e-29
ENSBTAG00000004472	chr9:clu_32293_NA	chr9:95048628:95052539:clu_32293_NA	0.00188362	0.00116102	-0.0007226	2.38883e-29
ENSBTAG00000004472	chr9:clu_32293_NA	chr9:95049114:95052539:clu_32293_NA	0.376128	0.61546	0.239331	2.38883e-29
ENSBTAG00000054438	chr23:clu_19982_NA	chr23:27198021:27198229:clu_19982_NA	0.400564	0.515548	0.114984	2.83218e-29
ENSBTAG00000054438	chr23:clu_19982_NA	chr23:27198021:27198235:clu_19982_NA	0.00669029	0.00858737	0.00189708	2.83218e-29
ENSBTAG00000054438	chr23:clu_19982_NA	chr23:27198021:27198547:clu_19982_NA	0.046177	0.0424788	-0.00369824	2.83218e-29
ENSBTAG00000054438	chr23:clu_19982_NA	chr23:27198293:27198547:clu_19982_NA	0.00485481	0.00440424	-0.000450574	2.83218e-29
ENSBTAG00000054438	chr23:clu_19982_NA	chr23:27198337:27198547:clu_19982_NA	0.527322	0.417242	-0.11008	2.83218e-29
ENSBTAG00000054438	chr23:clu_19982_NA	chr23:27198337:27198585:clu_19982_NA	0.0143921	0.0117399	-0.00265215	2.83218e-29
ENSBTAG00000002176	chr25:clu_13385_NA	chr25:24806250:24811083:clu_13385_NA	0.00218475	0.00179456	-0.000390195	3.51007e-29
ENSBTAG00000002176	chr25:clu_13385_NA	chr25:24806253:24809351:clu_13385_NA	0.00488522	0.00315941	-0.00172581	3.51007e-29
ENSBTAG00000002176	chr25:clu_13385_NA	chr25:24806253:24811083:clu_13385_NA	0.185696	0.248009	0.0623134	3.51007e-29
ENSBTAG00000002176	chr25:clu_13385_NA	chr25:24806253:24832379:clu_13385_NA	0.011551	0.00484677	-0.00670423	3.51007e-29
ENSBTAG00000002176	chr25:clu_13385_NA	chr25:24811229:24812428:clu_13385_NA	0.237669	0.339442	0.101773	3.51007e-29
ENSBTAG00000002176	chr25:clu_13385_NA	chr25:24811229:24832379:clu_13385_NA	0.00412584	0.00173223	-0.00239361	3.51007e-29
ENSBTAG00000002176	chr25:clu_13385_NA	chr25:24812505:24813524:clu_13385_NA	0.237315	0.198352	-0.0389624	3.51007e-29
ENSBTAG00000002176	chr25:clu_13385_NA	chr25:24812505:24832379:clu_13385_NA	0.00659797	0.00450817	-0.0020898	3.51007e-29
ENSBTAG00000002176	chr25:clu_13385_NA	chr25:24813645:24816018:clu_13385_NA	0.0037118	0.00341454	-0.000297267	3.51007e-29
ENSBTAG00000002176	chr25:clu_13385_NA	chr25:24813645:24832379:clu_13385_NA	0.306264	0.19474	-0.111524	3.51007e-29
ENSBTAG00000005961	chr7:clu_9341_NA	chr7:23124376:23160584:clu_9341_NA	0.439261	0.314837	-0.124423	3.83715e-29
ENSBTAG00000005961	chr7:clu_9341_NA	chr7:23124376:23160591:clu_9341_NA	0.00579963	0.00381892	-0.00198071	3.83715e-29
ENSBTAG00000005961	chr7:clu_9341_NA	chr7:23124376:23160660:clu_9341_NA	0.100519	0.115786	0.015267	3.83715e-29
ENSBTAG00000005961	chr7:clu_9341_NA	chr7:23124376:23191924:clu_9341_NA	0.00672027	0.00461853	-0.00210174	3.83715e-29
ENSBTAG00000005961	chr7:clu_9341_NA	chr7:23124376:23192194:clu_9341_NA	0.0131111	0.0293302	0.0162191	3.83715e-29
ENSBTAG00000005961	chr7:clu_9341_NA	chr7:23160738:23192194:clu_9341_NA	0.00317014	0.006719	0.00354886	3.83715e-29
ENSBTAG00000005961	chr7:clu_9341_NA	chr7:23160742:23168331:clu_9341_NA	0.0630467	0.0286056	-0.0344411	3.83715e-29
ENSBTAG00000005961	chr7:clu_9341_NA	chr7:23160742:23191924:clu_9341_NA	0.070197	0.0504655	-0.0197315	3.83715e-29
ENSBTAG00000005961	chr7:clu_9341_NA	chr7:23160742:23192194:clu_9341_NA	0.240358	0.353946	0.113588	3.83715e-29
ENSBTAG00000005961	chr7:clu_9341_NA	chr7:23168412:23191924:clu_9341_NA	0.00412585	0.00627424	0.00214839	3.83715e-29
ENSBTAG00000005961	chr7:clu_9341_NA	chr7:23168412:23192194:clu_9341_NA	0.0199065	0.0190112	-0.000895334	3.83715e-29
ENSBTAG00000005961	chr7:clu_9341_NA	chr7:23185094:23192194:clu_9341_NA	0.00384501	0.00355403	-0.000290971	3.83715e-29
ENSBTAG00000005961	chr7:clu_9341_NA	chr7:23192024:23192194:clu_9341_NA	0.0299402	0.0630333	0.0330931	3.83715e-29
ENSBTAG00000010481	chr29:clu_3473_NA	chr29:41004465:41005001:clu_3473_NA	0.547881	0.319437	-0.228444	3.84892e-29
ENSBTAG00000010481	chr29:clu_3473_NA	chr29:41004465:41005234:clu_3473_NA	0.00261345	0.00154104	-0.00107241	3.84892e-29
ENSBTAG00000010481	chr29:clu_3473_NA	chr29:41005117:41005234:clu_3473_NA	0.449506	0.679022	0.229516	3.84892e-29
ENSBTAG00000007872	chr8:clu_30123_NA	chr8:28793029:28793346:clu_30123_NA	0.0351242	0.0751336	0.0400094	5.26846e-29
ENSBTAG00000007872	chr8:clu_30123_NA	chr8:28793029:28793578:clu_30123_NA	0.646119	0.159297	-0.486822	5.26846e-29
ENSBTAG00000007872	chr8:clu_30123_NA	chr8:28793029:28796934:clu_30123_NA	0.00970338	0.0842874	0.074584	5.26846e-29
ENSBTAG00000007872	chr8:clu_30123_NA	chr8:28793397:28793578:clu_30123_NA	0.0142166	0.0587486	0.0445321	5.26846e-29
ENSBTAG00000007872	chr8:clu_30123_NA	chr8:28793791:28796934:clu_30123_NA	0.294837	0.622533	0.327696	5.26846e-29
ENSBTAG00000015782	chr22:clu_6026_NA	chr22:52149854:52150010:clu_6026_NA	0.00221554	0.01595	0.0137345	8.5866e-29
ENSBTAG00000015782	chr22:clu_6026_NA	chr22:52149854:52169113:clu_6026_NA	0.000956828	0.00348758	0.00253075	8.5866e-29
ENSBTAG00000015782	chr22:clu_6026_NA	chr22:52163648:52169113:clu_6026_NA	0.162429	0.0828359	-0.0795934	8.5866e-29
ENSBTAG00000015782	chr22:clu_6026_NA	chr22:52163648:52213149:clu_6026_NA	0.132072	0.0673542	-0.0647182	8.5866e-29
ENSBTAG00000015782	chr22:clu_6026_NA	chr22:52169191:52178103:clu_6026_NA	0.00564084	0.0186864	0.0130455	8.5866e-29
ENSBTAG00000015782	chr22:clu_6026_NA	chr22:52169191:52213149:clu_6026_NA	0.179408	0.191773	0.0123649	8.5866e-29
ENSBTAG00000015782	chr22:clu_6026_NA	chr22:52178191:52213149:clu_6026_NA	0.00652221	0.0160501	0.00952793	8.5866e-29
ENSBTAG00000015782	chr22:clu_6026_NA	chr22:52195857:52213149:clu_6026_NA	0.00094829	0.00326379	0.0023155	8.5866e-29
ENSBTAG00000015782	chr22:clu_6026_NA	chr22:52196342:52213149:clu_6026_NA	0.00348468	0.0104496	0.00696493	8.5866e-29
ENSBTAG00000015782	chr22:clu_6026_NA	chr22:52213368:52235887:clu_6026_NA	0.00373283	0.00284661	-0.000886224	8.5866e-29
ENSBTAG00000015782	chr22:clu_6026_NA	chr22:52213368:52236042:clu_6026_NA	0.474578	0.47107	-0.00350882	8.5866e-29
ENSBTAG00000015782	chr22:clu_6026_NA	chr22:52213553:52236042:clu_6026_NA	0.00307891	0.00396775	0.000888842	8.5866e-29
ENSBTAG00000015782	chr22:clu_6026_NA	chr22:52223155:52223823:clu_6026_NA	0.00104	0.00221319	0.00117319	8.5866e-29
ENSBTAG00000015782	chr22:clu_6026_NA	chr22:52223155:52236042:clu_6026_NA	0.00282546	0.00148946	-0.001336	8.5866e-29
ENSBTAG00000015782	chr22:clu_6026_NA	chr22:52223261:52223823:clu_6026_NA	0.00055454	0.0169052	0.0163506	8.5866e-29
ENSBTAG00000015782	chr22:clu_6026_NA	chr22:52223261:52236042:clu_6026_NA	0.00305366	0.035006	0.0319524	8.5866e-29
ENSBTAG00000015782	chr22:clu_6026_NA	chr22:52224574:52236042:clu_6026_NA	0.00100883	0.00618377	0.00517493	8.5866e-29
ENSBTAG00000015782	chr22:clu_6026_NA	chr22:52225067:52235887:clu_6026_NA	0.00327545	0.00585159	0.00257614	8.5866e-29
ENSBTAG00000015782	chr22:clu_6026_NA	chr22:52225067:52236042:clu_6026_NA	0.0102378	0.0303769	0.0201391	8.5866e-29
ENSBTAG00000015782	chr22:clu_6026_NA	chr22:52235943:52236042:clu_6026_NA	0.00293571	0.014239	0.0113033	8.5866e-29
ENSBTAG00000006244	chr7:clu_8566_NA	chr7:12824490:12836479:clu_8566_NA	0.240492	0.468271	0.227779	1.15372e-28
ENSBTAG00000006244	chr7:clu_8566_NA	chr7:12824490:12836958:clu_8566_NA	0.0127501	0.00892631	-0.00382376	1.15372e-28
ENSBTAG00000006244	chr7:clu_8566_NA	chr7:12836584:12836958:clu_8566_NA	0.746758	0.522803	-0.223955	1.15372e-28
ENSBTAG00000006443	chr15:clu_11700_NA	chr15:75195843:75202688:clu_11700_NA	0.0126464	0.00100855	-0.0116378	1.25393e-28
ENSBTAG00000006443	chr15:clu_11700_NA	chr15:75195843:75236026:clu_11700_NA	0.233816	0.0185657	-0.215251	1.25393e-28
ENSBTAG00000006443	chr15:clu_11700_NA	chr15:75195843:75236497:clu_11700_NA	0.00770377	0.00206687	-0.0056369	1.25393e-28
ENSBTAG00000006443	chr15:clu_11700_NA	chr15:75195843:75261601:clu_11700_NA	0.0132029	0.00104884	-0.012154	1.25393e-28
ENSBTAG00000006443	chr15:clu_11700_NA	chr15:75202795:75236026:clu_11700_NA	0.00686553	0.010823	0.00395751	1.25393e-28
ENSBTAG00000006443	chr15:clu_11700_NA	chr15:75236150:75236497:clu_11700_NA	0.219004	0.290374	0.0713708	1.25393e-28
ENSBTAG00000006443	chr15:clu_11700_NA	chr15:75236600:75237179:clu_11700_NA	0.319361	0.29348	-0.0258819	1.25393e-28
ENSBTAG00000006443	chr15:clu_11700_NA	chr15:75236600:75261601:clu_11700_NA	0.00430033	0.000341463	-0.00395886	1.25393e-28
ENSBTAG00000006443	chr15:clu_11700_NA	chr15:75237441:75261601:clu_11700_NA	0.1831	0.382292	0.199192	1.25393e-28
ENSBTAG00000051779	chr7:clu_9964_NA	chr7:51436915:51469359:clu_9964_NA	0.00294212	0.0045604	0.00161827	1.30406e-28
ENSBTAG00000051779	chr7:clu_9964_NA	chr7:51436918:51469359:clu_9964_NA	0.444164	0.3283	-0.115863	1.30406e-28
ENSBTAG00000051779	chr7:clu_9964_NA	chr7:51436918:51507599:clu_9964_NA	0.00361297	0.00267196	-0.000941015	1.30406e-28
ENSBTAG00000051779	chr7:clu_9964_NA	chr7:51469443:51477733:clu_9964_NA	0.00214957	0.00161541	-0.000534163	1.30406e-28
ENSBTAG00000051779	chr7:clu_9964_NA	chr7:51469443:51507599:clu_9964_NA	0.419844	0.310324	-0.10952	1.30406e-28
ENSBTAG00000051779	chr7:clu_9964_NA	chr7:51469443:51510317:clu_9964_NA	0.00215628	0.0015938	-0.000562482	1.30406e-28
ENSBTAG00000051779	chr7:clu_9964_NA	chr7:51477816:51507599:clu_9964_NA	0.00194693	0.00143906	-0.000507874	1.30406e-28
ENSBTAG00000051779	chr7:clu_9964_NA	chr7:51507765:51510317:clu_9964_NA	0.123185	0.349495	0.22631	1.30406e-28
ENSBTAG00000011998	chr10:clu_1446_NA	chr10:62067816:62068263:clu_1446_NA	0.0105204	0.0171518	0.00663141	1.59102e-28
ENSBTAG00000011998	chr10:clu_1446_NA	chr10:62067816:62069891:clu_1446_NA	0.736518	0.610408	-0.12611	1.59102e-28
ENSBTAG00000011998	chr10:clu_1446_NA	chr10:62067816:62071013:clu_1446_NA	0.0238677	0.0255535	0.00168577	1.59102e-28
ENSBTAG00000011998	chr10:clu_1446_NA	chr10:62068299:62069891:clu_1446_NA	0.00784495	0.0124461	0.0046011	1.59102e-28
ENSBTAG00000011998	chr10:clu_1446_NA	chr10:62068419:62069891:clu_1446_NA	0.000708348	0.00197399	0.00126564	1.59102e-28
ENSBTAG00000011998	chr10:clu_1446_NA	chr10:62070021:62070724:clu_1446_NA	0.013204	0.0153449	0.00214089	1.59102e-28
ENSBTAG00000011998	chr10:clu_1446_NA	chr10:62070021:62071013:clu_1446_NA	0.00142592	0.00152578	9.98594e-05	1.59102e-28
ENSBTAG00000011998	chr10:clu_1446_NA	chr10:62070027:62070724:clu_1446_NA	0.00148881	0.00148622	-2.58814e-06	1.59102e-28
ENSBTAG00000011998	chr10:clu_1446_NA	chr10:62070029:62070564:clu_1446_NA	0.0380368	0.0179734	-0.0200634	1.59102e-28
ENSBTAG00000011998	chr10:clu_1446_NA	chr10:62070029:62070579:clu_1446_NA	0.00455936	0.00215554	-0.00240383	1.59102e-28
ENSBTAG00000011998	chr10:clu_1446_NA	chr10:62070029:62070724:clu_1446_NA	0.0402538	0.0764735	0.0362197	1.59102e-28
ENSBTAG00000011998	chr10:clu_1446_NA	chr10:62070029:62071013:clu_1446_NA	0.121572	0.217508	0.0959357	1.59102e-28
ENSBTAG00000013123	chr5:clu_16347_NA	chr5:103493329:103493437:clu_16347_NA	0.00388248	0.00277647	-0.001106	1.72143e-28
ENSBTAG00000013123	chr5:clu_16347_NA	chr5:103493329:103493493:clu_16347_NA	0.571178	0.396001	-0.175177	1.72143e-28
ENSBTAG00000013123	chr5:clu_16347_NA	chr5:103493329:103493887:clu_16347_NA	0.00190691	0.00132439	-0.000582523	1.72143e-28
ENSBTAG00000013123	chr5:clu_16347_NA	chr5:103493577:103493887:clu_16347_NA	0.423032	0.599898	0.176866	1.72143e-28
ENSBTAG00000011421	chr18:clu_39126_NA	chr18:55822599:55823631:clu_39126_NA	0.486939	0.382119	-0.10482	1.8926e-28
ENSBTAG00000011421	chr18:clu_39126_NA	chr18:55822599:55823654:clu_39126_NA	0.011238	0.00898986	-0.00224818	1.8926e-28
ENSBTAG00000011421	chr18:clu_39126_NA	chr18:55822599:55824474:clu_39126_NA	0.00559905	0.00444684	-0.00115221	1.8926e-28
ENSBTAG00000011421	chr18:clu_39126_NA	chr18:55823957:55824474:clu_39126_NA	0.496224	0.604444	0.10822	1.8926e-28
ENSBTAG00000054188	chr18:clu_37899_NA	chr18:34347957:34351771:clu_37899_NA	0.585494	0.36765	-0.217845	2.22966e-28
ENSBTAG00000054188	chr18:clu_37899_NA	chr18:34347957:34352882:clu_37899_NA	0.0111774	0.00702189	-0.00415547	2.22966e-28
ENSBTAG00000054188	chr18:clu_37899_NA	chr18:34351926:34352882:clu_37899_NA	0.403328	0.625328	0.222	2.22966e-28
ENSBTAG00000008805	chr10:clu_1158_NA	chr10:46481040:46482033:clu_1158_NA	0.076436	0.300459	0.224023	2.28352e-28
ENSBTAG00000008805	chr10:clu_1158_NA	chr10:46481040:46483886:clu_1158_NA	0.0946888	0.0768244	-0.0178644	2.28352e-28
ENSBTAG00000008805	chr10:clu_1158_NA	chr10:46481040:46484969:clu_1158_NA	0.453275	0.107245	-0.346031	2.28352e-28
ENSBTAG00000008805	chr10:clu_1158_NA	chr10:46482126:46483886:clu_1158_NA	1.25244e-05	0.030055	0.0300425	2.28352e-28
ENSBTAG00000008805	chr10:clu_1158_NA	chr10:46482130:46483886:clu_1158_NA	0.0219574	0.40169	0.379732	2.28352e-28
ENSBTAG00000008805	chr10:clu_1158_NA	chr10:46482130:46484969:clu_1158_NA	0.0599445	0.0141829	-0.0457616	2.28352e-28
ENSBTAG00000008805	chr10:clu_1158_NA	chr10:46484006:46484969:clu_1158_NA	0.293685	0.0695439	-0.224141	2.28352e-28
ENSBTAG00000046324	chr5:clu_16205_NA	chr5:100485579:100486153:clu_16205_NA	0.429199	0.550915	0.121716	3.84278e-28
ENSBTAG00000046324	chr5:clu_16205_NA	chr5:100485579:100487621:clu_16205_NA	0.07448	0.0439215	-0.0305586	3.84278e-28
ENSBTAG00000046324	chr5:clu_16205_NA	chr5:100486235:100487621:clu_16205_NA	0.0222778	0.0169935	-0.00528429	3.84278e-28
ENSBTAG00000046324	chr5:clu_16205_NA	chr5:100486328:100487621:clu_16205_NA	0.474043	0.38817	-0.085873	3.84278e-28
ENSBTAG00000017970	chr4:clu_7619_NA	chr4:106779825:106780309:clu_7619_NA	0.458758	0.201853	-0.256905	5.53781e-28
ENSBTAG00000017970	chr4:clu_7619_NA	chr4:106779825:106780665:clu_7619_NA	0.00754501	0.00332095	-0.00422406	5.53781e-28
ENSBTAG00000017970	chr4:clu_7619_NA	chr4:106780508:106780665:clu_7619_NA	0.533697	0.794826	0.261129	5.53781e-28
ENSBTAG00000048470	chr29:clu_4286_NA	chr29:50934040:50934628:clu_4286_NA	0.0013279	0.00137243	4.45369e-05	5.84559e-28
ENSBTAG00000048470	chr29:clu_4286_NA	chr29:50934045:50934279:clu_4286_NA	0.000658204	0.00346348	0.00280528	5.84559e-28
ENSBTAG00000048470	chr29:clu_4286_NA	chr29:50934045:50934283:clu_4286_NA	0.000745668	0.00422852	0.00348285	5.84559e-28
ENSBTAG00000048470	chr29:clu_4286_NA	chr29:50934045:50934628:clu_4286_NA	0.997268	0.990936	-0.00633267	5.84559e-28
ENSBTAG00000014130	chr14:clu_26609_NA	chr14:64443841:64444785:clu_26609_NA	0.734069	0.434365	-0.299704	6.84511e-28
ENSBTAG00000014130	chr14:clu_26609_NA	chr14:64443841:64452498:clu_26609_NA	0.0123604	0.00731392	-0.00504647	6.84511e-28
ENSBTAG00000014130	chr14:clu_26609_NA	chr14:64444912:64452498:clu_26609_NA	0.253571	0.558321	0.30475	6.84511e-28
ENSBTAG00000003897	chr6:clu_36183_NA	chr6:45403698:45411109:clu_36183_NA	0.0270369	0.00799721	-0.0190397	6.85304e-28
ENSBTAG00000003897	chr6:clu_36183_NA	chr6:45403698:45411274:clu_36183_NA	0.0315534	0.0165031	-0.0150503	6.85304e-28
ENSBTAG00000003897	chr6:clu_36183_NA	chr6:45403698:45414759:clu_36183_NA	0.614715	0.360854	-0.253861	6.85304e-28
ENSBTAG00000003897	chr6:clu_36183_NA	chr6:45403826:45411274:clu_36183_NA	0.00690555	0.012772	0.00586648	6.85304e-28
ENSBTAG00000003897	chr6:clu_36183_NA	chr6:45403826:45414759:clu_36183_NA	0.229306	0.404825	0.175519	6.85304e-28
ENSBTAG00000003897	chr6:clu_36183_NA	chr6:45403853:45411274:clu_36183_NA	0.00142594	0.00418054	0.0027546	6.85304e-28
ENSBTAG00000003897	chr6:clu_36183_NA	chr6:45403853:45414759:clu_36183_NA	0.0373769	0.109019	0.0716424	6.85304e-28
ENSBTAG00000003897	chr6:clu_36183_NA	chr6:45406909:45414759:clu_36183_NA	0.00087964	0.00363767	0.00275803	6.85304e-28
ENSBTAG00000003897	chr6:clu_36183_NA	chr6:45411420:45414759:clu_36183_NA	0.000450068	0.0017136	0.00126353	6.85304e-28
ENSBTAG00000003897	chr6:clu_36183_NA	chr6:45411460:45414759:clu_36183_NA	0.05035	0.0784972	0.0281472	6.85304e-28
ENSBTAG00000018967	chr23:clu_19827_NA	chr23:17058581:17058680:clu_19827_NA	0.284607	0.20385	-0.0807571	6.99021e-28
ENSBTAG00000018967	chr23:clu_19827_NA	chr23:17058581:17058969:clu_19827_NA	0.00228106	0.00261294	0.000331885	6.99021e-28
ENSBTAG00000018967	chr23:clu_19827_NA	chr23:17058581:17059269:clu_19827_NA	0.00280369	0.00243711	-0.000366578	6.99021e-28
ENSBTAG00000018967	chr23:clu_19827_NA	chr23:17058803:17058969:clu_19827_NA	0.228001	0.189461	-0.0385397	6.99021e-28
ENSBTAG00000018967	chr23:clu_19827_NA	chr23:17058803:17059269:clu_19827_NA	0.00208727	0.00167254	-0.000414728	6.99021e-28
ENSBTAG00000018967	chr23:clu_19827_NA	chr23:17059082:17059269:clu_19827_NA	0.233711	0.309878	0.0761669	6.99021e-28
ENSBTAG00000018967	chr23:clu_19827_NA	chr23:17059082:17059555:clu_19827_NA	0.00264153	0.00246139	-0.00018014	6.99021e-28
ENSBTAG00000018967	chr23:clu_19827_NA	chr23:17059400:17059555:clu_19827_NA	0.243868	0.287627	0.0437595	6.99021e-28
ENSBTAG00000049297	chr5:clu_15757_NA	chr5:74275973:74280036:clu_15757_NA	0.00203047	0.00525246	0.00322198	7.14233e-28
ENSBTAG00000049297	chr5:clu_15757_NA	chr5:74275973:74283069:clu_15757_NA	0.0170733	0.0272344	0.0101611	7.14233e-28
ENSBTAG00000049297	chr5:clu_15757_NA	chr5:74275973:74283113:clu_15757_NA	0.211939	0.294313	0.0823741	7.14233e-28
ENSBTAG00000049297	chr5:clu_15757_NA	chr5:74275973:74283333:clu_15757_NA	0.01607	0.0169904	0.000920345	7.14233e-28
ENSBTAG00000049297	chr5:clu_15757_NA	chr5:74275973:74284694:clu_15757_NA	0.00157565	0.00228582	0.000710172	7.14233e-28
ENSBTAG00000049297	chr5:clu_15757_NA	chr5:74277596:74283113:clu_15757_NA	0.00142243	0.00186567	0.00044324	7.14233e-28
ENSBTAG00000049297	chr5:clu_15757_NA	chr5:74278208:74283113:clu_15757_NA	0.00122482	0.00258456	0.00135975	7.14233e-28
ENSBTAG00000049297	chr5:clu_15757_NA	chr5:74283150:74283333:clu_15757_NA	0.319778	0.374193	0.0544146	7.14233e-28
ENSBTAG00000049297	chr5:clu_15757_NA	chr5:74283150:74311039:clu_15757_NA	0.00229833	0.00491535	0.00261701	7.14233e-28
ENSBTAG00000049297	chr5:clu_15757_NA	chr5:74283441:74284694:clu_15757_NA	0.374772	0.208061	-0.166712	7.14233e-28
ENSBTAG00000049297	chr5:clu_15757_NA	chr5:74283441:74284735:clu_15757_NA	0.0145352	0.0126129	-0.00192227	7.14233e-28
ENSBTAG00000049297	chr5:clu_15757_NA	chr5:74310856:74311039:clu_15757_NA	0.0372802	0.0496917	0.0124115	7.14233e-28
ENSBTAG00000014669	chr5:clu_14615_NA	chr5:24684453:24705917:clu_14615_NA	0.385098	0.347411	-0.0376867	7.72578e-28
ENSBTAG00000014669	chr5:clu_14615_NA	chr5:24684453:24710000:clu_14615_NA	0.0158226	0.00802093	-0.0078017	7.72578e-28
ENSBTAG00000014669	chr5:clu_14615_NA	chr5:24684453:24710889:clu_14615_NA	0.00192611	0.00043868	-0.00148743	7.72578e-28
ENSBTAG00000014669	chr5:clu_14615_NA	chr5:24706004:24708806:clu_14615_NA	0.0019738	0.00235892	0.000385125	7.72578e-28
ENSBTAG00000014669	chr5:clu_14615_NA	chr5:24706004:24710000:clu_14615_NA	0.368	0.252604	-0.115396	7.72578e-28
ENSBTAG00000014669	chr5:clu_14615_NA	chr5:24708882:24710000:clu_14615_NA	0.000373182	0.00167128	0.00129809	7.72578e-28
ENSBTAG00000014669	chr5:clu_14615_NA	chr5:24710082:24710889:clu_14615_NA	0.226807	0.387495	0.160689	7.72578e-28
ENSBTAG00000015962	chr2:clu_17827_NA	chr2:46549795:46550310:clu_17827_NA	0.155344	0.282589	0.127245	1.04038e-27
ENSBTAG00000015962	chr2:clu_17827_NA	chr2:46549795:46553450:clu_17827_NA	0.0277041	0.0324307	0.00472657	1.04038e-27
ENSBTAG00000015962	chr2:clu_17827_NA	chr2:46549795:46556860:clu_17827_NA	0.00864156	0.0170585	0.00841693	1.04038e-27
ENSBTAG00000015962	chr2:clu_17827_NA	chr2:46550369:46553450:clu_17827_NA	0.368102	0.397817	0.0297148	1.04038e-27
ENSBTAG00000015962	chr2:clu_17827_NA	chr2:46550369:46556860:clu_17827_NA	0.00512053	0.00425818	-0.000862348	1.04038e-27
ENSBTAG00000015962	chr2:clu_17827_NA	chr2:46551405:46553450:clu_17827_NA	0.00373526	0.0038403	0.000105043	1.04038e-27
ENSBTAG00000015962	chr2:clu_17827_NA	chr2:46553594:46556860:clu_17827_NA	0.428554	0.257775	-0.170779	1.04038e-27
ENSBTAG00000015962	chr2:clu_17827_NA	chr2:46554919:46556860:clu_17827_NA	0.00279844	0.00423107	0.00143264	1.04038e-27
ENSBTAG00000018783	chr13:clu_29150_NA	chr13:57396447:57397590:clu_29150_NA	0.000989806	0.00345789	0.00246808	1.16542e-27
ENSBTAG00000018783	chr13:clu_29150_NA	chr13:57396447:57397818:clu_29150_NA	0.348458	0.272265	-0.0761928	1.16542e-27
ENSBTAG00000018783	chr13:clu_29150_NA	chr13:57396447:57398151:clu_29150_NA	0.0263376	0.0205862	-0.00575139	1.16542e-27
ENSBTAG00000018783	chr13:clu_29150_NA	chr13:57397629:57397818:clu_29150_NA	0.00127938	0.0054755	0.00419613	1.16542e-27
ENSBTAG00000018783	chr13:clu_29150_NA	chr13:57397927:57398151:clu_29150_NA	0.456195	0.356444	-0.0997504	1.16542e-27
ENSBTAG00000018783	chr13:clu_29150_NA	chr13:57397927:57401392:clu_29150_NA	0.00118829	0.000928459	-0.000259828	1.16542e-27
ENSBTAG00000018783	chr13:clu_29150_NA	chr13:57398263:57401392:clu_29150_NA	0.165553	0.340843	0.17529	1.16542e-27
ENSBTAG00000002702	chr29:clu_4162_NA	chr29:49269130:49269396:clu_4162_NA	0.0033166	0.00916939	0.00585279	1.37677e-27
ENSBTAG00000002702	chr29:clu_4162_NA	chr29:49269130:49274821:clu_4162_NA	0.233448	0.237108	0.00366053	1.37677e-27
ENSBTAG00000002702	chr29:clu_4162_NA	chr29:49269130:49280100:clu_4162_NA	0.00840609	0.0110258	0.00261972	1.37677e-27
ENSBTAG00000002702	chr29:clu_4162_NA	chr29:49269438:49274821:clu_4162_NA	0.0044325	0.00745041	0.00301791	1.37677e-27
ENSBTAG00000002702	chr29:clu_4162_NA	chr29:49270374:49274821:clu_4162_NA	0.00116084	0.00448215	0.00332131	1.37677e-27
ENSBTAG00000002702	chr29:clu_4162_NA	chr29:49273248:49274821:clu_4162_NA	0.00148021	0.00435673	0.00287652	1.37677e-27
ENSBTAG00000002702	chr29:clu_4162_NA	chr29:49274895:49275783:clu_4162_NA	0.000767658	0.00411155	0.0033439	1.37677e-27
ENSBTAG00000002702	chr29:clu_4162_NA	chr29:49274895:49280100:clu_4162_NA	0.259398	0.176312	-0.0830854	1.37677e-27
ENSBTAG00000002702	chr29:clu_4162_NA	chr29:49274895:49280896:clu_4162_NA	0.0162396	0.0110559	-0.00518366	1.37677e-27
ENSBTAG00000002702	chr29:clu_4162_NA	chr29:49274895:49281992:clu_4162_NA	0.00214742	0.00389	0.00174258	1.37677e-27
ENSBTAG00000002702	chr29:clu_4162_NA	chr29:49280197:49280896:clu_4162_NA	0.243473	0.165404	-0.078069	1.37677e-27
ENSBTAG00000002702	chr29:clu_4162_NA	chr29:49280197:49281992:clu_4162_NA	0.00294031	0.00199753	-0.00094278	1.37677e-27
ENSBTAG00000002702	chr29:clu_4162_NA	chr29:49281010:49281132:clu_4162_NA	0.00331903	0.00225479	-0.00106424	1.37677e-27
ENSBTAG00000002702	chr29:clu_4162_NA	chr29:49281010:49281992:clu_4162_NA	0.213914	0.357606	0.143692	1.37677e-27
ENSBTAG00000002702	chr29:clu_4162_NA	chr29:49281080:49281992:clu_4162_NA	0.00555752	0.00377551	-0.00178201	1.37677e-27
ENSBTAG00000009737	chr7:clu_7940_NA	chr7:1519846:1519945:clu_7940_NA	0.545318	0.35987	-0.185448	2.53204e-27
ENSBTAG00000009737	chr7:clu_7940_NA	chr7:1519846:1522099:clu_7940_NA	0.00250051	0.0004847	-0.00201581	2.53204e-27
ENSBTAG00000009737	chr7:clu_7940_NA	chr7:1520205:1522076:clu_7940_NA	0.00712231	0.0103085	0.00318623	2.53204e-27
ENSBTAG00000009737	chr7:clu_7940_NA	chr7:1520205:1522099:clu_7940_NA	0.0693013	0.0960474	0.026746	2.53204e-27
ENSBTAG00000009737	chr7:clu_7940_NA	chr7:1520205:1522145:clu_7940_NA	0.0202605	0.0310325	0.010772	2.53204e-27
ENSBTAG00000009737	chr7:clu_7940_NA	chr7:1520222:1522076:clu_7940_NA	0.0176599	0.0162037	-0.00145617	2.53204e-27
ENSBTAG00000009737	chr7:clu_7940_NA	chr7:1520222:1522099:clu_7940_NA	0.318278	0.461498	0.14322	2.53204e-27
ENSBTAG00000009737	chr7:clu_7940_NA	chr7:1520222:1522145:clu_7940_NA	0.019559	0.0245548	0.00499577	2.53204e-27
ENSBTAG00000001904	chr18:clu_37532_NA	chr18:14579482:14600786:clu_37532_NA	0.00046834	0.00164924	0.0011809	2.7586e-27
ENSBTAG00000001904	chr18:clu_37532_NA	chr18:14592563:14597527:clu_37532_NA	0.0254855	0.0512329	0.0257474	2.7586e-27
ENSBTAG00000001904	chr18:clu_37532_NA	chr18:14592563:14599542:clu_37532_NA	0.00633093	0.011026	0.00469508	2.7586e-27
ENSBTAG00000001904	chr18:clu_37532_NA	chr18:14592563:14600786:clu_37532_NA	0.00852215	0.0154026	0.00688046	2.7586e-27
ENSBTAG00000001904	chr18:clu_37532_NA	chr18:14592563:14605111:clu_37532_NA	0.00255988	0.00471441	0.00215452	2.7586e-27
ENSBTAG00000001904	chr18:clu_37532_NA	chr18:14593240:14593695:clu_37532_NA	0.00342934	0.00102204	-0.0024073	2.7586e-27
ENSBTAG00000001904	chr18:clu_37532_NA	chr18:14593240:14597527:clu_37532_NA	0.155585	0.0461468	-0.109438	2.7586e-27
ENSBTAG00000001904	chr18:clu_37532_NA	chr18:14593240:14599542:clu_37532_NA	0.00676057	0.00362342	-0.00313715	2.7586e-27
ENSBTAG00000001904	chr18:clu_37532_NA	chr18:14593240:14600786:clu_37532_NA	0.0361302	0.0107376	-0.0253926	2.7586e-27
ENSBTAG00000001904	chr18:clu_37532_NA	chr18:14593240:14600788:clu_37532_NA	0.00848296	0.00255315	-0.00592981	2.7586e-27
ENSBTAG00000001904	chr18:clu_37532_NA	chr18:14593240:14605111:clu_37532_NA	0.017474	0.00519869	-0.0122753	2.7586e-27
ENSBTAG00000001904	chr18:clu_37532_NA	chr18:14598679:14599542:clu_37532_NA	0.220535	0.19	-0.0305349	2.7586e-27
ENSBTAG00000001904	chr18:clu_37532_NA	chr18:14598679:14600786:clu_37532_NA	0.00952429	0.00989388	0.00036959	2.7586e-27
ENSBTAG00000001904	chr18:clu_37532_NA	chr18:14598679:14600788:clu_37532_NA	0.00215504	0.000644778	-0.00151026	2.7586e-27
ENSBTAG00000001904	chr18:clu_37532_NA	chr18:14599588:14600786:clu_37532_NA	0.104853	0.134396	0.0295431	2.7586e-27
ENSBTAG00000001904	chr18:clu_37532_NA	chr18:14599588:14600788:clu_37532_NA	0.00430485	0.00270949	-0.00159536	2.7586e-27
ENSBTAG00000001904	chr18:clu_37532_NA	chr18:14599620:14600786:clu_37532_NA	0.0960135	0.0954333	-0.000580183	2.7586e-27
ENSBTAG00000001904	chr18:clu_37532_NA	chr18:14599620:14600788:clu_37532_NA	0.00145379	0.00145169	-2.09938e-06	2.7586e-27
ENSBTAG00000001904	chr18:clu_37532_NA	chr18:14600869:14602012:clu_37532_NA	0.000449945	0.00279937	0.00234943	2.7586e-27
ENSBTAG00000001904	chr18:clu_37532_NA	chr18:14600869:14602706:clu_37532_NA	0.00560661	0.00830858	0.00270198	2.7586e-27
ENSBTAG00000001904	chr18:clu_37532_NA	chr18:14600869:14604286:clu_37532_NA	0.00233997	0.00242649	8.65168e-05	2.7586e-27
ENSBTAG00000001904	chr18:clu_37532_NA	chr18:14600869:14605111:clu_37532_NA	0.271358	0.375912	0.104554	2.7586e-27
ENSBTAG00000001904	chr18:clu_37532_NA	chr18:14602821:14605111:clu_37532_NA	0.00787564	0.0147512	0.00687552	2.7586e-27
ENSBTAG00000001904	chr18:clu_37532_NA	chr18:14604572:14605111:clu_37532_NA	0.00230148	0.00796641	0.00566493	2.7586e-27
ENSBTAG00000008645	chr29:clu_3604_NA	chr29:42603805:42605321:clu_3604_NA	0.464016	0.114872	-0.349145	6.12429e-27
ENSBTAG00000008645	chr29:clu_3604_NA	chr29:42603805:42608976:clu_3604_NA	0.00463932	0.00171461	-0.00292471	6.12429e-27
ENSBTAG00000008645	chr29:clu_3604_NA	chr29:42604522:42605321:clu_3604_NA	1.54274e-05	0.00673237	0.00671694	6.12429e-27
ENSBTAG00000008645	chr29:clu_3604_NA	chr29:42605019:42605321:clu_3604_NA	0.0147107	0.0898238	0.0751131	6.12429e-27
ENSBTAG00000008645	chr29:clu_3604_NA	chr29:42605657:42608976:clu_3604_NA	0.516618	0.786857	0.270239	6.12429e-27
ENSBTAG00000003039	chr23:clu_19356_NA	chr23:7175175:7175335:clu_19356_NA	0.480941	0.598675	0.117734	6.20298e-27
ENSBTAG00000003039	chr23:clu_19356_NA	chr23:7175175:7176241:clu_19356_NA	0.0205869	0.0132161	-0.00737073	6.20298e-27
ENSBTAG00000003039	chr23:clu_19356_NA	chr23:7175482:7176241:clu_19356_NA	0.486235	0.373525	-0.112709	6.20298e-27
ENSBTAG00000003039	chr23:clu_19356_NA	chr23:7175482:7176922:clu_19356_NA	0.00782531	0.0103899	0.00256464	6.20298e-27
ENSBTAG00000003039	chr23:clu_19356_NA	chr23:7176451:7176922:clu_19356_NA	0.00441263	0.00419417	-0.000218464	6.20298e-27
ENSBTAG00000043951	chr24:clu_2650_NA	chr24:42756560:42759829:clu_2650_NA	0.353696	0.2511	-0.102595	8.64576e-27
ENSBTAG00000043951	chr24:clu_2650_NA	chr24:42756560:42768231:clu_2650_NA	0.00547288	0.00400583	-0.00146705	8.64576e-27
ENSBTAG00000043951	chr24:clu_2650_NA	chr24:42759933:42761814:clu_2650_NA	0.229569	0.241601	0.0120315	8.64576e-27
ENSBTAG00000043951	chr24:clu_2650_NA	chr24:42759933:42768231:clu_2650_NA	0.0013383	0.00189812	0.000559828	8.64576e-27
ENSBTAG00000043951	chr24:clu_2650_NA	chr24:42761859:42763623:clu_2650_NA	0.193975	0.25588	0.061905	8.64576e-27
ENSBTAG00000043951	chr24:clu_2650_NA	chr24:42761859:42768231:clu_2650_NA	0.00128368	0.00212187	0.000838197	8.64576e-27
ENSBTAG00000043951	chr24:clu_2650_NA	chr24:42763701:42768231:clu_2650_NA	0.00456744	0.00672312	0.00215568	8.64576e-27
ENSBTAG00000043951	chr24:clu_2650_NA	chr24:42763731:42768231:clu_2650_NA	0.210098	0.23667	0.0265719	8.64576e-27
ENSBTAG00000008794	chr23:clu_20005_NA	chr23:27255045:27255419:clu_20005_NA	0.417304	0.63243	0.215126	9.38333e-27
ENSBTAG00000008794	chr23:clu_20005_NA	chr23:27255045:27255642:clu_20005_NA	0.00206571	0.00130307	-0.000762643	9.38333e-27
ENSBTAG00000008794	chr23:clu_20005_NA	chr23:27255054:27255419:clu_20005_NA	0.00361462	0.00228013	-0.00133449	9.38333e-27
ENSBTAG00000008794	chr23:clu_20005_NA	chr23:27255498:27255642:clu_20005_NA	0.493923	0.311571	-0.182352	9.38333e-27
ENSBTAG00000008794	chr23:clu_20005_NA	chr23:27255531:27255642:clu_20005_NA	0.0799571	0.0504376	-0.0295195	9.38333e-27
ENSBTAG00000008794	chr23:clu_20005_NA	chr23:27255535:27255642:clu_20005_NA	0.00313547	0.00197788	-0.00115759	9.38333e-27
ENSBTAG00000010739	chr26:clu_48127_NA	chr26:21176984:21177691:clu_48127_NA	0.371225	0.3418	-0.0294254	1.13633e-26
ENSBTAG00000010739	chr26:clu_48127_NA	chr26:21176984:21183889:clu_48127_NA	0.00156879	0.00230789	0.000739101	1.13633e-26
ENSBTAG00000010739	chr26:clu_48127_NA	chr26:21177810:21183889:clu_48127_NA	0.373198	0.232749	-0.140449	1.13633e-26
ENSBTAG00000010739	chr26:clu_48127_NA	chr26:21177810:21184384:clu_48127_NA	0.000828763	0.00190118	0.00107242	1.13633e-26
ENSBTAG00000010739	chr26:clu_48127_NA	chr26:21184005:21184331:clu_48127_NA	0.00064511	0.00205749	0.00141238	1.13633e-26
ENSBTAG00000010739	chr26:clu_48127_NA	chr26:21184005:21184384:clu_48127_NA	0.252534	0.419185	0.166651	1.13633e-26
ENSBTAG00000008130	chr20:clu_33079_NA	chr20:66817977:66818648:clu_33079_NA	0.0010514	0.00193103	0.000879634	1.2264e-26
ENSBTAG00000008130	chr20:clu_33079_NA	chr20:66817977:66818686:clu_33079_NA	0.0035471	0.00441898	0.000871881	1.2264e-26
ENSBTAG00000008130	chr20:clu_33079_NA	chr20:66817977:66818990:clu_33079_NA	0.426351	0.324623	-0.101728	1.2264e-26
ENSBTAG00000008130	chr20:clu_33079_NA	chr20:66817977:66822516:clu_33079_NA	0.00344936	0.00265028	-0.000799079	1.2264e-26
ENSBTAG00000008130	chr20:clu_33079_NA	chr20:66818746:66818990:clu_33079_NA	0.00720372	0.00557837	-0.00162536	1.2264e-26
ENSBTAG00000008130	chr20:clu_33079_NA	chr20:66819073:66822516:clu_33079_NA	0.305432	0.232556	-0.0728766	1.2264e-26
ENSBTAG00000008130	chr20:clu_33079_NA	chr20:66819073:66825373:clu_33079_NA	0.00305202	0.00232381	-0.000728211	1.2264e-26
ENSBTAG00000008130	chr20:clu_33079_NA	chr20:66822618:66825373:clu_33079_NA	0.246428	0.423265	0.176837	1.2264e-26
ENSBTAG00000008130	chr20:clu_33079_NA	chr20:66822697:66825373:clu_33079_NA	0.00348517	0.0026536	-0.000831567	1.2264e-26
ENSBTAG00000017921	chr6:clu_37020_NA	chr6:116624689:116634590:clu_37020_NA	0.354995	0.208449	-0.146546	1.30887e-26
ENSBTAG00000017921	chr6:clu_37020_NA	chr6:116624689:116635844:clu_37020_NA	0.00418912	0.00480291	0.000613795	1.30887e-26
ENSBTAG00000017921	chr6:clu_37020_NA	chr6:116624689:116636810:clu_37020_NA	0.000928008	0.00140077	0.000472763	1.30887e-26
ENSBTAG00000017921	chr6:clu_37020_NA	chr6:116634761:116634881:clu_37020_NA	0.00145838	0.0067424	0.00528403	1.30887e-26
ENSBTAG00000017921	chr6:clu_37020_NA	chr6:116634761:116635844:clu_37020_NA	0.31477	0.421028	0.106258	1.30887e-26
ENSBTAG00000017921	chr6:clu_37020_NA	chr6:116636005:116636810:clu_37020_NA	0.323659	0.357576	0.0339175	1.30887e-26
ENSBTAG00000017826	chr3:clu_35666_NA	chr3:117410623:117413683:clu_35666_NA	0.301759	0.44355	0.141791	2.42014e-26
ENSBTAG00000017826	chr3:clu_35666_NA	chr3:117410623:117413686:clu_35666_NA	0.155315	0.25272	0.0974048	2.42014e-26
ENSBTAG00000017826	chr3:clu_35666_NA	chr3:117410623:117418366:clu_35666_NA	0.0292861	0.0339415	0.00465545	2.42014e-26
ENSBTAG00000017826	chr3:clu_35666_NA	chr3:117413798:117418366:clu_35666_NA	0.512576	0.269241	-0.243335	2.42014e-26
ENSBTAG00000017826	chr3:clu_35666_NA	chr3:117413798:117418370:clu_35666_NA	0.00106298	0.00054733	-0.000515647	2.42014e-26
ENSBTAG00000023172	chr11:clu_42274_NA	chr11:74806811:74835278:clu_42274_NA	0.0370482	0.140085	0.103037	2.45507e-26
ENSBTAG00000023172	chr11:clu_42274_NA	chr11:74806811:74846521:clu_42274_NA	0.0035893	0.00570856	0.00211926	2.45507e-26
ENSBTAG00000023172	chr11:clu_42274_NA	chr11:74807157:74835278:clu_42274_NA	0.469854	0.0896134	-0.38024	2.45507e-26
ENSBTAG00000023172	chr11:clu_42274_NA	chr11:74807157:74846521:clu_42274_NA	0.00821752	0.00346509	-0.00475242	2.45507e-26
ENSBTAG00000023172	chr11:clu_42274_NA	chr11:74835341:74836431:clu_42274_NA	0.0246486	0.0390605	0.0144119	2.45507e-26
ENSBTAG00000023172	chr11:clu_42274_NA	chr11:74835341:74846521:clu_42274_NA	0.153934	0.256165	0.102231	2.45507e-26
ENSBTAG00000023172	chr11:clu_42274_NA	chr11:74836459:74846521:clu_42274_NA	0.00749918	0.0232529	0.0157538	2.45507e-26
ENSBTAG00000023172	chr11:clu_42274_NA	chr11:74846613:74849692:clu_42274_NA	0.29521	0.442649	0.147439	2.45507e-26
ENSBTAG00000050386	chr26:clu_48687_NA	chr26:48818775:48869914:clu_48687_NA	0.00860525	0.0113871	0.0027818	3.2921e-26
ENSBTAG00000050386	chr26:clu_48687_NA	chr26:48818775:48870432:clu_48687_NA	0.0837565	0.176361	0.0926042	3.2921e-26
ENSBTAG00000050386	chr26:clu_48687_NA	chr26:48818775:49055921:clu_48687_NA	0.00182375	0.0038372	0.00201345	3.2921e-26
ENSBTAG00000050386	chr26:clu_48687_NA	chr26:48864180:48870432:clu_48687_NA	0.00348014	0.00407894	0.000598798	3.2921e-26
ENSBTAG00000050386	chr26:clu_48687_NA	chr26:48870009:48870432:clu_48687_NA	0.0197329	0.0190838	-0.000649159	3.2921e-26
ENSBTAG00000050386	chr26:clu_48687_NA	chr26:48870568:49055921:clu_48687_NA	0.301231	0.281907	-0.0193246	3.2921e-26
ENSBTAG00000050386	chr26:clu_48687_NA	chr26:48870568:49088624:clu_48687_NA	0.00402153	0.00305613	-0.000965398	3.2921e-26
ENSBTAG00000050386	chr26:clu_48687_NA	chr26:49056081:49088624:clu_48687_NA	0.333029	0.260226	-0.0728033	3.2921e-26
ENSBTAG00000050386	chr26:clu_48687_NA	chr26:49056081:49094853:clu_48687_NA	0.00167305	0.00203892	0.000365865	3.2921e-26
ENSBTAG00000050386	chr26:clu_48687_NA	chr26:49088763:49094853:clu_48687_NA	0.242646	0.238025	-0.00462167	3.2921e-26
ENSBTAG00000013996	chr6:clu_36985_NA	chr6:115913338:115913545:clu_36985_NA	0.283963	0.416659	0.132695	3.71234e-26
ENSBTAG00000013996	chr6:clu_36985_NA	chr6:115913338:115914694:clu_36985_NA	0.00117902	0.00177001	0.000590984	3.71234e-26
ENSBTAG00000013996	chr6:clu_36985_NA	chr6:115913668:115913763:clu_36985_NA	0.00491323	0.00488614	-2.70913e-05	3.71234e-26
ENSBTAG00000013996	chr6:clu_36985_NA	chr6:115913668:115914694:clu_36985_NA	0.360119	0.21339	-0.146729	3.71234e-26
ENSBTAG00000013996	chr6:clu_36985_NA	chr6:115913668:115916845:clu_36985_NA	0.00200534	0.00203316	2.78189e-05	3.71234e-26
ENSBTAG00000013996	chr6:clu_36985_NA	chr6:115915336:115916845:clu_36985_NA	0.34782	0.361262	0.0134418	3.71234e-26
ENSBTAG00000019067	chr19:clu_25341_NA	chr19:54021176:54021707:clu_25341_NA	0.211232	0.226008	0.0147768	5.07593e-26
ENSBTAG00000019067	chr19:clu_25341_NA	chr19:54021176:54022091:clu_25341_NA	0.00462451	0.00291218	-0.00171233	5.07593e-26
ENSBTAG00000019067	chr19:clu_25341_NA	chr19:54021176:54023850:clu_25341_NA	0.000611503	0.00174151	0.00113	5.07593e-26
ENSBTAG00000019067	chr19:clu_25341_NA	chr19:54021792:54022091:clu_25341_NA	0.249234	0.157914	-0.0913194	5.07593e-26
ENSBTAG00000019067	chr19:clu_25341_NA	chr19:54021792:54022618:clu_25341_NA	0.00923153	0.00745484	-0.00177669	5.07593e-26
ENSBTAG00000019067	chr19:clu_25341_NA	chr19:54022152:54022618:clu_25341_NA	0.00125858	0.00212635	0.00086777	5.07593e-26
ENSBTAG00000019067	chr19:clu_25341_NA	chr19:54022240:54022618:clu_25341_NA	0.138404	0.212785	0.0743805	5.07593e-26
ENSBTAG00000019067	chr19:clu_25341_NA	chr19:54022240:54022975:clu_25341_NA	0.00255734	0.00772281	0.00516547	5.07593e-26
ENSBTAG00000019067	chr19:clu_25341_NA	chr19:54022762:54022975:clu_25341_NA	0.00255383	0.00378374	0.00122991	5.07593e-26
ENSBTAG00000019067	chr19:clu_25341_NA	chr19:54022766:54022926:clu_25341_NA	0.00350611	0.00421252	0.000706406	5.07593e-26
ENSBTAG00000019067	chr19:clu_25341_NA	chr19:54022766:54022975:clu_25341_NA	0.129248	0.160648	0.0314001	5.07593e-26
ENSBTAG00000019067	chr19:clu_25341_NA	chr19:54022766:54023019:clu_25341_NA	0.00123601	0.00470451	0.0034685	5.07593e-26
ENSBTAG00000019067	chr19:clu_25341_NA	chr19:54023168:54023850:clu_25341_NA	0.00576106	0.00451512	-0.00124593	5.07593e-26
ENSBTAG00000019067	chr19:clu_25341_NA	chr19:54023216:54023850:clu_25341_NA	0.240542	0.203471	-0.0370712	5.07593e-26
ENSBTAG00000021131	chr8:clu_30800_NA	chr8:77227442:77227550:clu_30800_NA	0.55506	0.395538	-0.159522	6.43911e-26
ENSBTAG00000021131	chr8:clu_30800_NA	chr8:77227442:77229164:clu_30800_NA	0.0236777	0.0579732	0.0342955	6.43911e-26
ENSBTAG00000021131	chr8:clu_30800_NA	chr8:77227442:77229524:clu_30800_NA	0.119125	0.154429	0.0353039	6.43911e-26
ENSBTAG00000021131	chr8:clu_30800_NA	chr8:77227628:77229164:clu_30800_NA	0.086644	0.140503	0.0538593	6.43911e-26
ENSBTAG00000021131	chr8:clu_30800_NA	chr8:77227628:77229524:clu_30800_NA	0.215493	0.251556	0.0360634	6.43911e-26
ENSBTAG00000001212	chr3:clu_33537_NA	chr3:14754934:14755891:clu_33537_NA	0.584105	0.405566	-0.178539	6.839e-26
ENSBTAG00000001212	chr3:clu_33537_NA	chr3:14754934:14759015:clu_33537_NA	0.00374435	0.00261662	-0.00112774	6.839e-26
ENSBTAG00000001212	chr3:clu_33537_NA	chr3:14757190:14759015:clu_33537_NA	0.412151	0.591818	0.179667	6.839e-26
#N/A	chr2:clu_18897_NA	chr2:126661848:126662266:clu_18897_NA	0.375757	0.505906	0.130149	1.61605e-25
#N/A	chr2:clu_18897_NA	chr2:126661848:126662753:clu_18897_NA	0.00299708	0.00263123	-0.000365854	1.61605e-25
#N/A	chr2:clu_18897_NA	chr2:126662361:126662741:clu_18897_NA	0.00544238	0.0046516	-0.000790789	1.61605e-25
#N/A	chr2:clu_18897_NA	chr2:126662361:126662753:clu_18897_NA	0.615803	0.486811	-0.128992	1.61605e-25
ENSBTAG00000002628	chr7:clu_8662_NA	chr7:15098080:15114303:clu_8662_NA	0.00217017	0.00302408	0.000853914	1.81084e-25
ENSBTAG00000002628	chr7:clu_8662_NA	chr7:15098080:15116595:clu_8662_NA	0.220983	0.321134	0.100151	1.81084e-25
ENSBTAG00000002628	chr7:clu_8662_NA	chr7:15098080:15119740:clu_8662_NA	0.00138395	0.00136074	-2.32057e-05	1.81084e-25
ENSBTAG00000002628	chr7:clu_8662_NA	chr7:15114433:15116595:clu_8662_NA	0.00138422	0.0012447	-0.000139524	1.81084e-25
ENSBTAG00000002628	chr7:clu_8662_NA	chr7:15116135:15116595:clu_8662_NA	0.0149122	0.0148467	-6.54128e-05	1.81084e-25
ENSBTAG00000002628	chr7:clu_8662_NA	chr7:15116643:15119740:clu_8662_NA	0.394182	0.37575	-0.0184315	1.81084e-25
ENSBTAG00000002628	chr7:clu_8662_NA	chr7:15116643:15119942:clu_8662_NA	0.00258341	0.00394511	0.0013617	1.81084e-25
ENSBTAG00000002628	chr7:clu_8662_NA	chr7:15119813:15119942:clu_8662_NA	0.362401	0.278695	-0.0837066	1.81084e-25
ENSBTAG00000011193	chr2:clu_19040_NA	chr2:130182112:130185140:clu_19040_NA	0.52476	0.334713	-0.190048	2.44515e-25
ENSBTAG00000011193	chr2:clu_19040_NA	chr2:130182112:130185607:clu_19040_NA	0.0204494	0.0268575	0.00640817	2.44515e-25
ENSBTAG00000011193	chr2:clu_19040_NA	chr2:130185316:130185607:clu_19040_NA	0.00123045	0.00433167	0.00310122	2.44515e-25
ENSBTAG00000011193	chr2:clu_19040_NA	chr2:130185320:130185607:clu_19040_NA	0.00426314	0.0092485	0.00498536	2.44515e-25
ENSBTAG00000011193	chr2:clu_19040_NA	chr2:130185332:130185528:clu_19040_NA	0.0105008	0.00962098	-0.000879847	2.44515e-25
ENSBTAG00000011193	chr2:clu_19040_NA	chr2:130185332:130185607:clu_19040_NA	0.438796	0.615229	0.176433	2.44515e-25
ENSBTAG00000000705	chr11:clu_41419_NA	chr11:24757808:24759030:clu_41419_NA	0.562557	0.373485	-0.189073	2.64645e-25
ENSBTAG00000000705	chr11:clu_41419_NA	chr11:24757808:24769132:clu_41419_NA	0.0161829	0.0207829	0.00460002	2.64645e-25
ENSBTAG00000000705	chr11:clu_41419_NA	chr11:24759136:24769132:clu_41419_NA	0.00113237	0.00254809	0.00141572	2.64645e-25
ENSBTAG00000000705	chr11:clu_41419_NA	chr11:24759161:24759543:clu_41419_NA	0.000899749	0.000704202	-0.000195547	2.64645e-25
ENSBTAG00000000705	chr11:clu_41419_NA	chr11:24759161:24769132:clu_41419_NA	0.418564	0.601987	0.183423	2.64645e-25
ENSBTAG00000000705	chr11:clu_41419_NA	chr11:24759610:24769132:clu_41419_NA	0.000663728	0.000493357	-0.000170371	2.64645e-25
ENSBTAG00000018283	chr22:clu_5122_NA	chr22:11582778:11583022:clu_5122_NA	0.387238	0.260308	-0.12693	2.88168e-25
ENSBTAG00000018283	chr22:clu_5122_NA	chr22:11582778:11583276:clu_5122_NA	0.0133935	0.0131014	-0.000292118	2.88168e-25
ENSBTAG00000018283	chr22:clu_5122_NA	chr22:11582778:11583622:clu_5122_NA	0.00227984	0.00154294	-0.000736899	2.88168e-25
ENSBTAG00000018283	chr22:clu_5122_NA	chr22:11583167:11583276:clu_5122_NA	0.302835	0.334851	0.0320161	2.88168e-25
ENSBTAG00000018283	chr22:clu_5122_NA	chr22:11583331:11583622:clu_5122_NA	0.294253	0.390196	0.0959431	2.88168e-25
#N/A	chrX:clu_27400_NA	chrX:73135180:73136481:clu_27400_NA	0.0126967	0.0136511	0.000954376	4.87874e-25
#N/A	chrX:clu_27400_NA	chrX:73135180:73138479:clu_27400_NA	0.00781941	0.00837441	0.000554998	4.87874e-25
#N/A	chrX:clu_27400_NA	chrX:73135180:73155959:clu_27400_NA	0.0177758	0.00139488	-0.0163809	4.87874e-25
#N/A	chrX:clu_27400_NA	chrX:73135558:73136481:clu_27400_NA	0.00312739	0.00161742	-0.00150997	4.87874e-25
#N/A	chrX:clu_27400_NA	chrX:73136571:73137394:clu_27400_NA	0.15775	0.198808	0.0410585	4.87874e-25
#N/A	chrX:clu_27400_NA	chrX:73136571:73138479:clu_27400_NA	0.165945	0.227537	0.061592	4.87874e-25
#N/A	chrX:clu_27400_NA	chrX:73136571:73155959:clu_27400_NA	0.0187115	0.0176366	-0.00107497	4.87874e-25
#N/A	chrX:clu_27400_NA	chrX:73137424:73138479:clu_27400_NA	0.0045842	0.00298466	-0.00159954	4.87874e-25
#N/A	chrX:clu_27400_NA	chrX:73137428:73138479:clu_27400_NA	0.112627	0.125702	0.0130743	4.87874e-25
#N/A	chrX:clu_27400_NA	chrX:73137428:73155959:clu_27400_NA	0.00693592	0.00578811	-0.00114781	4.87874e-25
#N/A	chrX:clu_27400_NA	chrX:73137530:73138479:clu_27400_NA	0.00465468	0.00964374	0.00498907	4.87874e-25
#N/A	chrX:clu_27400_NA	chrX:73138535:73139334:clu_27400_NA	0.0260978	0.0273442	0.0012464	4.87874e-25
#N/A	chrX:clu_27400_NA	chrX:73138535:73139341:clu_27400_NA	0.00331199	0.00561258	0.00230059	4.87874e-25
#N/A	chrX:clu_27400_NA	chrX:73138535:73155955:clu_27400_NA	0.0292289	0.0125251	-0.0167038	4.87874e-25
#N/A	chrX:clu_27400_NA	chrX:73138535:73155959:clu_27400_NA	0.109546	0.059075	-0.0504713	4.87874e-25
#N/A	chrX:clu_27400_NA	chrX:73139440:73155955:clu_27400_NA	0.00321832	0.00339433	0.000176009	4.87874e-25
#N/A	chrX:clu_27400_NA	chrX:73139440:73155959:clu_27400_NA	0.0261553	0.03401	0.00785469	4.87874e-25
#N/A	chrX:clu_27400_NA	chrX:73139459:73144490:clu_27400_NA	0.00972716	0.0084427	-0.00128447	4.87874e-25
#N/A	chrX:clu_27400_NA	chrX:73139459:73147583:clu_27400_NA	0.0160231	0.0155971	-0.000425988	4.87874e-25
#N/A	chrX:clu_27400_NA	chrX:73139459:73155955:clu_27400_NA	0.0241762	0.016633	-0.00754316	4.87874e-25
#N/A	chrX:clu_27400_NA	chrX:73139459:73155959:clu_27400_NA	0.221932	0.180744	-0.0411877	4.87874e-25
#N/A	chrX:clu_27400_NA	chrX:73144578:73155959:clu_27400_NA	0.00520143	0.0046456	-0.000555832	4.87874e-25
#N/A	chrX:clu_27400_NA	chrX:73147624:73155955:clu_27400_NA	0.000399446	0.00230199	0.00190254	4.87874e-25
#N/A	chrX:clu_27400_NA	chrX:73147624:73155959:clu_27400_NA	0.0123546	0.0165366	0.00418202	4.87874e-25
ENSBTAG00000005137	chr16:clu_44777_NA	chr16:71634551:71634817:clu_44777_NA	0.310376	0.00314985	-0.307226	5.34001e-25
ENSBTAG00000005137	chr16:clu_44777_NA	chr16:71634551:71635907:clu_44777_NA	0.0452231	0.203872	0.158649	5.34001e-25
ENSBTAG00000005137	chr16:clu_44777_NA	chr16:71634551:71635911:clu_44777_NA	0.00621441	0.0207866	0.0145722	5.34001e-25
ENSBTAG00000005137	chr16:clu_44777_NA	chr16:71635001:71635907:clu_44777_NA	0.567085	0.715297	0.148212	5.34001e-25
ENSBTAG00000005137	chr16:clu_44777_NA	chr16:71635001:71635911:clu_44777_NA	0.0702295	0.0430074	-0.0272221	5.34001e-25
ENSBTAG00000005137	chr16:clu_44777_NA	chr16:71635757:71635907:clu_44777_NA	0.000871649	0.0138867	0.013015	5.34001e-25
ENSBTAG00000020772	chr7:clu_9696_NA	chr7:43563460:43564363:clu_9696_NA	0.478906	0.329783	-0.149124	6.2342e-25
ENSBTAG00000020772	chr7:clu_9696_NA	chr7:43563460:43567528:clu_9696_NA	0.0148105	0.0150703	0.000259772	6.2342e-25
ENSBTAG00000020772	chr7:clu_9696_NA	chr7:43563681:43564363:clu_9696_NA	0.0252724	0.0210327	-0.00423971	6.2342e-25
ENSBTAG00000020772	chr7:clu_9696_NA	chr7:43564693:43566184:clu_9696_NA	0.00222685	0.0048998	0.00267295	6.2342e-25
ENSBTAG00000020772	chr7:clu_9696_NA	chr7:43564693:43567528:clu_9696_NA	0.470935	0.615148	0.144213	6.2342e-25
ENSBTAG00000020772	chr7:clu_9696_NA	chr7:43566303:43567528:clu_9696_NA	0.00784914	0.0140666	0.00621749	6.2342e-25
ENSBTAG00000054649	chr4:clu_7728_NA	chr4:113160854:113161537:clu_7728_NA	0.00579577	0.00301614	-0.00277963	6.89348e-25
ENSBTAG00000054649	chr4:clu_7728_NA	chr4:113160854:113190629:clu_7728_NA	0.000649236	0.0024175	0.00176826	6.89348e-25
ENSBTAG00000054649	chr4:clu_7728_NA	chr4:113160854:113192276:clu_7728_NA	0.0121479	0.0112064	-0.000941547	6.89348e-25
ENSBTAG00000054649	chr4:clu_7728_NA	chr4:113160854:113197492:clu_7728_NA	0.0117295	0.0043227	-0.00740675	6.89348e-25
ENSBTAG00000054649	chr4:clu_7728_NA	chr4:113160854:113215231:clu_7728_NA	0.0019116	0.00181598	-9.56205e-05	6.89348e-25
ENSBTAG00000054649	chr4:clu_7728_NA	chr4:113160854:113233286:clu_7728_NA	0.00191436	0.00226784	0.000353482	6.89348e-25
ENSBTAG00000054649	chr4:clu_7728_NA	chr4:113160854:113236038:clu_7728_NA	0.0192039	0.010491	-0.00871295	6.89348e-25
ENSBTAG00000054649	chr4:clu_7728_NA	chr4:113161736:113192276:clu_7728_NA	0.0134331	0.00177624	-0.0116569	6.89348e-25
ENSBTAG00000054649	chr4:clu_7728_NA	chr4:113190767:113192276:clu_7728_NA	0.00578497	0.00190158	-0.00388339	6.89348e-25
ENSBTAG00000054649	chr4:clu_7728_NA	chr4:113197569:113236038:clu_7728_NA	0.00788525	0.00221226	-0.00567299	6.89348e-25
ENSBTAG00000054649	chr4:clu_7728_NA	chr4:113215298:113236038:clu_7728_NA	0.00188225	0.00173717	-0.000145075	6.89348e-25
ENSBTAG00000054649	chr4:clu_7728_NA	chr4:113233353:113233518:clu_7728_NA	0.000609075	0.0021816	0.00157253	6.89348e-25
ENSBTAG00000054649	chr4:clu_7728_NA	chr4:113233353:113236038:clu_7728_NA	0.68806	0.924562	0.236503	6.89348e-25
ENSBTAG00000054649	chr4:clu_7728_NA	chr4:113233365:113236038:clu_7728_NA	0.013613	0.00178883	-0.0118242	6.89348e-25
ENSBTAG00000054649	chr4:clu_7728_NA	chr4:113233720:113236038:clu_7728_NA	0.0093595	0.0012299	-0.00812961	6.89348e-25
ENSBTAG00000054649	chr4:clu_7728_NA	chr4:113233778:113233939:clu_7728_NA	0.00713283	0.000937299	-0.00619553	6.89348e-25
ENSBTAG00000054649	chr4:clu_7728_NA	chr4:113233778:113236038:clu_7728_NA	0.0441504	0.00580165	-0.0383488	6.89348e-25
ENSBTAG00000054649	chr4:clu_7728_NA	chr4:113234019:113236038:clu_7728_NA	0.142194	0.0186853	-0.123509	6.89348e-25
ENSBTAG00000054649	chr4:clu_7728_NA	chr4:113234734:113236038:clu_7728_NA	0.0125433	0.00164826	-0.010895	6.89348e-25
ENSBTAG00000017747	chr19:clu_23760_NA	chr19:27077435:27077699:clu_23760_NA	0.246033	0.420025	0.173992	1.0566e-24
ENSBTAG00000017747	chr19:clu_23760_NA	chr19:27077435:27078088:clu_23760_NA	0.0044034	0.014507	0.0101036	1.0566e-24
ENSBTAG00000017747	chr19:clu_23760_NA	chr19:27077435:27082339:clu_23760_NA	0.0058782	0.00653102	0.000652815	1.0566e-24
ENSBTAG00000017747	chr19:clu_23760_NA	chr19:27077754:27078088:clu_23760_NA	0.0010953	0.00570068	0.00460538	1.0566e-24
ENSBTAG00000017747	chr19:clu_23760_NA	chr19:27077875:27078088:clu_23760_NA	0.0171388	0.0537164	0.0365776	1.0566e-24
ENSBTAG00000017747	chr19:clu_23760_NA	chr19:27077879:27078088:clu_23760_NA	0.00286032	0.00953475	0.00667444	1.0566e-24
ENSBTAG00000017747	chr19:clu_23760_NA	chr19:27082235:27082339:clu_23760_NA	0.722591	0.489985	-0.232606	1.0566e-24
ENSBTAG00000034159	chr3:clu_33265_NA	chr3:7898198:7901461:clu_33265_NA	0.0432149	0.0434909	0.000276015	1.63412e-24
ENSBTAG00000034159	chr3:clu_33265_NA	chr3:7898198:7902900:clu_33265_NA	0.0593387	0.0515173	-0.00782147	1.63412e-24
ENSBTAG00000034159	chr3:clu_33265_NA	chr3:7901495:7902900:clu_33265_NA	0.0355628	0.035905	0.000342252	1.63412e-24
ENSBTAG00000034159	chr3:clu_33265_NA	chr3:7901898:7902900:clu_33265_NA	0.0985162	0.0700516	-0.0284645	1.63412e-24
ENSBTAG00000034159	chr3:clu_33265_NA	chr3:7901898:7907830:clu_33265_NA	0.00179497	0.00128608	-0.000508885	1.63412e-24
ENSBTAG00000034159	chr3:clu_33265_NA	chr3:7903184:7903656:clu_33265_NA	0.257704	0.260117	0.00241236	1.63412e-24
ENSBTAG00000034159	chr3:clu_33265_NA	chr3:7903184:7907830:clu_33265_NA	0.00674589	0.00679837	5.24775e-05	1.63412e-24
ENSBTAG00000034159	chr3:clu_33265_NA	chr3:7903922:7904239:clu_33265_NA	0.264772	0.189265	-0.0755073	1.63412e-24
ENSBTAG00000034159	chr3:clu_33265_NA	chr3:7903922:7907830:clu_33265_NA	0.0343127	0.040902	0.00658926	1.63412e-24
ENSBTAG00000034159	chr3:clu_33265_NA	chr3:7904391:7907830:clu_33265_NA	0.198038	0.300667	0.10263	1.63412e-24
ENSBTAG00000004279	chr22:clu_5874_NA	chr22:50701381:50705321:clu_5874_NA	0.537992	0.657322	0.11933	2.09871e-24
ENSBTAG00000004279	chr22:clu_5874_NA	chr22:50701381:50741378:clu_5874_NA	0.0029548	0.00247365	-0.000481153	2.09871e-24
ENSBTAG00000004279	chr22:clu_5874_NA	chr22:50705398:50741378:clu_5874_NA	0.459053	0.340204	-0.118849	2.09871e-24
ENSBTAG00000016828	chr23:clu_19407_NA	chr23:7475282:7475416:clu_19407_NA	0.324827	0.306071	-0.0187559	2.26866e-24
ENSBTAG00000016828	chr23:clu_19407_NA	chr23:7475282:7475596:clu_19407_NA	0.00494885	0.00353788	-0.00141096	2.26866e-24
ENSBTAG00000016828	chr23:clu_19407_NA	chr23:7475282:7482386:clu_19407_NA	0.00367143	0.00264605	-0.00102538	2.26866e-24
ENSBTAG00000016828	chr23:clu_19407_NA	chr23:7475505:7475596:clu_19407_NA	0.331474	0.232479	-0.0989951	2.26866e-24
ENSBTAG00000016828	chr23:clu_19407_NA	chr23:7476724:7482386:clu_19407_NA	0.335078	0.455266	0.120187	2.26866e-24
#N/A	chr22:clu_5480_NA	chr22:37571912:37575881:clu_5480_NA	0.0112092	0.0848177	0.0736085	2.44138e-24
#N/A	chr22:clu_5480_NA	chr22:37571912:37579794:clu_5480_NA	0.0181639	0.0954652	0.0773014	2.44138e-24
#N/A	chr22:clu_5480_NA	chr22:37571912:37600028:clu_5480_NA	0.141091	0.486387	0.345295	2.44138e-24
#N/A	chr22:clu_5480_NA	chr22:37571912:37600825:clu_5480_NA	0.802721	0.199396	-0.603325	2.44138e-24
#N/A	chr22:clu_5480_NA	chr22:37576207:37579794:clu_5480_NA	0.0040256	0.0340548	0.0300292	2.44138e-24
#N/A	chr22:clu_5480_NA	chr22:37576207:37600028:clu_5480_NA	0.00196841	0.0321201	0.0301517	2.44138e-24
#N/A	chr22:clu_5480_NA	chr22:37576207:37600825:clu_5480_NA	0.011099	0.00353554	-0.00756351	2.44138e-24
#N/A	chr22:clu_5480_NA	chr22:37579939:37600028:clu_5480_NA	0.00199856	0.0603754	0.0583768	2.44138e-24
#N/A	chr22:clu_5480_NA	chr22:37579939:37600825:clu_5480_NA	0.00772334	0.00384872	-0.00387462	2.44138e-24
ENSBTAG00000031231	chr7:clu_9300_NA	chr7:21938908:21939945:clu_9300_NA	0.550435	0.420226	-0.13021	2.90893e-24
ENSBTAG00000031231	chr7:clu_9300_NA	chr7:21938908:21941314:clu_9300_NA	0.0314347	0.0109288	-0.0205059	2.90893e-24
ENSBTAG00000031231	chr7:clu_9300_NA	chr7:21940036:21941314:clu_9300_NA	0.41813	0.568846	0.150716	2.90893e-24
ENSBTAG00000039591	chr7:clu_10403_NA	chr7:82922031:82926616:clu_10403_NA	0.851964	0.596801	-0.255163	3.1497e-24
ENSBTAG00000039591	chr7:clu_10403_NA	chr7:82922031:82958680:clu_10403_NA	0.0190038	0.052528	0.0335242	3.1497e-24
ENSBTAG00000039591	chr7:clu_10403_NA	chr7:82926725:82957853:clu_10403_NA	0.00490105	0.00499847	9.74233e-05	3.1497e-24
ENSBTAG00000039591	chr7:clu_10403_NA	chr7:82926725:82958680:clu_10403_NA	0.124131	0.345672	0.221542	3.1497e-24
ENSBTAG00000017855	chr2:clu_18614_NA	chr2:118666439:118674506:clu_18614_NA	0.434695	0.248262	-0.186433	3.27731e-24
ENSBTAG00000017855	chr2:clu_18614_NA	chr2:118666439:118676526:clu_18614_NA	0.0189962	0.0109086	-0.0080876	3.27731e-24
ENSBTAG00000017855	chr2:clu_18614_NA	chr2:118674646:118676526:clu_18614_NA	0.546309	0.74083	0.194521	3.27731e-24
ENSBTAG00000010587	chrX:clu_27384_NA	chrX:71203418:71210422:clu_27384_NA	0.431528	0.541161	0.109633	3.49908e-24
ENSBTAG00000010587	chrX:clu_27384_NA	chrX:71203418:71213263:clu_27384_NA	0.0253751	0.0269843	0.00160917	3.49908e-24
ENSBTAG00000010587	chrX:clu_27384_NA	chrX:71210502:71210740:clu_27384_NA	0.00353338	0.00548145	0.00194807	3.49908e-24
ENSBTAG00000010587	chrX:clu_27384_NA	chrX:71210502:71213263:clu_27384_NA	0.536461	0.4231	-0.11336	3.49908e-24
ENSBTAG00000010587	chrX:clu_27384_NA	chrX:71210873:71213263:clu_27384_NA	0.00310284	0.00327285	0.000170016	3.49908e-24
ENSBTAG00000006377	chr4:clu_7111_NA	chr4:76631788:76632720:clu_7111_NA	0.474934	0.62104	0.146106	3.53461e-24
ENSBTAG00000006377	chr4:clu_7111_NA	chr4:76631788:76632956:clu_7111_NA	0.023386	0.016894	-0.00649206	3.53461e-24
ENSBTAG00000006377	chr4:clu_7111_NA	chr4:76632874:76632956:clu_7111_NA	0.499447	0.360454	-0.138993	3.53461e-24
ENSBTAG00000006377	chr4:clu_7111_NA	chr4:76632874:76633008:clu_7111_NA	0.00223324	0.00161197	-0.000621275	3.53461e-24
ENSBTAG00000006755	chr15:clu_11113_NA	chr15:35694426:35698110:clu_11113_NA	0.00151932	0.00551796	0.00399864	3.59427e-24
ENSBTAG00000006755	chr15:clu_11113_NA	chr15:35694426:35707221:clu_11113_NA	0.396854	0.534486	0.137632	3.59427e-24
ENSBTAG00000006755	chr15:clu_11113_NA	chr15:35694426:35715915:clu_11113_NA	0.00357109	0.00367296	0.000101863	3.59427e-24
ENSBTAG00000006755	chr15:clu_11113_NA	chr15:35698166:35707221:clu_11113_NA	0.0010626	0.00453616	0.00347356	3.59427e-24
ENSBTAG00000006755	chr15:clu_11113_NA	chr15:35707304:35715822:clu_11113_NA	0.000773818	0.00209396	0.00132014	3.59427e-24
ENSBTAG00000006755	chr15:clu_11113_NA	chr15:35707304:35715915:clu_11113_NA	0.595579	0.44777	-0.14781	3.59427e-24
ENSBTAG00000006755	chr15:clu_11113_NA	chr15:35707304:35716014:clu_11113_NA	0.000640033	0.00192336	0.00128333	3.59427e-24
ENSBTAG00000018127	chr10:clu_1605_NA	chr10:72471796:72483248:clu_1605_NA	0.00299528	0.000781915	-0.00221337	3.89646e-24
ENSBTAG00000018127	chr10:clu_1605_NA	chr10:72471796:72500675:clu_1605_NA	0.295442	0.0757221	-0.21972	3.89646e-24
ENSBTAG00000018127	chr10:clu_1605_NA	chr10:72471796:72503901:clu_1605_NA	0.00272129	0.00147161	-0.00124968	3.89646e-24
ENSBTAG00000018127	chr10:clu_1605_NA	chr10:72472359:72500675:clu_1605_NA	0.000769347	0.00222711	0.00145776	3.89646e-24
ENSBTAG00000018127	chr10:clu_1605_NA	chr10:72472413:72500675:clu_1605_NA	0.00255451	0.00114982	-0.00140469	3.89646e-24
ENSBTAG00000018127	chr10:clu_1605_NA	chr10:72472589:72500675:clu_1605_NA	0.0040384	0.00318212	-0.000856279	3.89646e-24
ENSBTAG00000018127	chr10:clu_1605_NA	chr10:72473342:72500675:clu_1605_NA	0.00116029	0.00273427	0.00157398	3.89646e-24
ENSBTAG00000018127	chr10:clu_1605_NA	chr10:72483343:72500675:clu_1605_NA	0.00124156	0.0025472	0.00130563	3.89646e-24
ENSBTAG00000018127	chr10:clu_1605_NA	chr10:72495263:72500675:clu_1605_NA	0.000867173	0.00381056	0.00294338	3.89646e-24
ENSBTAG00000018127	chr10:clu_1605_NA	chr10:72500094:72500675:clu_1605_NA	0.000822243	0.00261157	0.00178933	3.89646e-24
ENSBTAG00000018127	chr10:clu_1605_NA	chr10:72501528:72503901:clu_1605_NA	0.377423	0.44984	0.0724173	3.89646e-24
ENSBTAG00000018127	chr10:clu_1605_NA	chr10:72501528:72508166:clu_1605_NA	0.00628837	0.00864894	0.00236057	3.89646e-24
ENSBTAG00000018127	chr10:clu_1605_NA	chr10:72502056:72503901:clu_1605_NA	0.000774449	0.00220565	0.0014312	3.89646e-24
ENSBTAG00000018127	chr10:clu_1605_NA	chr10:72504018:72508166:clu_1605_NA	0.302902	0.443067	0.140165	3.89646e-24
ENSBTAG00000000097	chr3:clu_35089_NA	chr3:99452043:99455842:clu_35089_NA	0.321394	0.523994	0.202601	4.2245e-24
ENSBTAG00000000097	chr3:clu_35089_NA	chr3:99452043:99470522:clu_35089_NA	0.000402727	0.00346283	0.00306011	4.2245e-24
ENSBTAG00000000097	chr3:clu_35089_NA	chr3:99466938:99470522:clu_35089_NA	0.278084	0.101058	-0.177026	4.2245e-24
ENSBTAG00000000097	chr3:clu_35089_NA	chr3:99466938:99474302:clu_35089_NA	0.00967852	0.00382665	-0.00585187	4.2245e-24
ENSBTAG00000000097	chr3:clu_35089_NA	chr3:99470630:99473661:clu_35089_NA	0.00319915	0.00291277	-0.000286384	4.2245e-24
ENSBTAG00000000097	chr3:clu_35089_NA	chr3:99470630:99474302:clu_35089_NA	0.168296	0.159383	-0.0089132	4.2245e-24
ENSBTAG00000000097	chr3:clu_35089_NA	chr3:99470630:99474961:clu_35089_NA	0.00135328	0.00212222	0.000768933	4.2245e-24
ENSBTAG00000000097	chr3:clu_35089_NA	chr3:99473799:99474302:clu_35089_NA	0.00486372	0.00450037	-0.000363344	4.2245e-24
ENSBTAG00000000097	chr3:clu_35089_NA	chr3:99474346:99474961:clu_35089_NA	0.212729	0.19874	-0.0139892	4.2245e-24
ENSBTAG00000017656	chr3:clu_35232_NA	chr3:102228956:102248457:clu_35232_NA	0.267481	0.184627	-0.0828544	4.37162e-24
ENSBTAG00000017656	chr3:clu_35232_NA	chr3:102228956:102311284:clu_35232_NA	0.00824368	0.00925866	0.00101498	4.37162e-24
ENSBTAG00000017656	chr3:clu_35232_NA	chr3:102248504:102311284:clu_35232_NA	0.209988	0.151492	-0.0584964	4.37162e-24
ENSBTAG00000017656	chr3:clu_35232_NA	chr3:102248504:102340249:clu_35232_NA	0.00876785	0.00431259	-0.00445526	4.37162e-24
ENSBTAG00000017656	chr3:clu_35232_NA	chr3:102308684:102311284:clu_35232_NA	0.0198867	0.00628833	-0.0135984	4.37162e-24
ENSBTAG00000017656	chr3:clu_35232_NA	chr3:102311428:102339757:clu_35232_NA	0.00237338	0.0121695	0.00979616	4.37162e-24
ENSBTAG00000017656	chr3:clu_35232_NA	chr3:102311428:102340249:clu_35232_NA	0.121136	0.0370884	-0.0840471	4.37162e-24
ENSBTAG00000017656	chr3:clu_35232_NA	chr3:102311428:102344008:clu_35232_NA	0.00211282	0.00522274	0.00310993	4.37162e-24
ENSBTAG00000017656	chr3:clu_35232_NA	chr3:102343865:102344008:clu_35232_NA	0.360011	0.589541	0.229531	4.37162e-24
ENSBTAG00000004736	chr19:clu_25561_NA	chr19:56117401:56125943:clu_25561_NA	0.658327	0.428853	-0.229473	4.58959e-24
ENSBTAG00000004736	chr19:clu_25561_NA	chr19:56117401:56171314:clu_25561_NA	0.00749719	0.00678812	-0.000709063	4.58959e-24
ENSBTAG00000004736	chr19:clu_25561_NA	chr19:56118107:56125943:clu_25561_NA	0.00408155	0.0160442	0.0119627	4.58959e-24
ENSBTAG00000004736	chr19:clu_25561_NA	chr19:56126158:56171314:clu_25561_NA	0.330094	0.548314	0.21822	4.58959e-24
ENSBTAG00000018959	chr10:clu_223_NA	chr10:12743791:12750131:clu_223_NA	0.453191	0.342576	-0.110615	4.77818e-24
ENSBTAG00000018959	chr10:clu_223_NA	chr10:12743791:12750787:clu_223_NA	0.00164526	0.00249112	0.000845863	4.77818e-24
ENSBTAG00000018959	chr10:clu_223_NA	chr10:12743791:12751913:clu_223_NA	0.00907793	0.00766084	-0.00141709	4.77818e-24
ENSBTAG00000018959	chr10:clu_223_NA	chr10:12750326:12750787:clu_223_NA	0.228064	0.355347	0.127284	4.77818e-24
ENSBTAG00000018959	chr10:clu_223_NA	chr10:12750980:12751913:clu_223_NA	0.308022	0.291924	-0.0160977	4.77818e-24
ENSBTAG00000012003	chr4:clu_7115_NA	chr4:76710212:76710699:clu_7115_NA	0.4219	0.30468	-0.11722	4.78231e-24
ENSBTAG00000012003	chr4:clu_7115_NA	chr4:76710212:76710886:clu_7115_NA	0.00315095	0.00241106	-0.000739895	4.78231e-24
ENSBTAG00000012003	chr4:clu_7115_NA	chr4:76710787:76710886:clu_7115_NA	0.574949	0.692909	0.11796	4.78231e-24
ENSBTAG00000009580	chr2:clu_18918_NA	chr2:126838001:126838113:clu_18918_NA	0.525967	0.405744	-0.120223	4.83923e-24
ENSBTAG00000009580	chr2:clu_18918_NA	chr2:126838001:126838861:clu_18918_NA	0.00146027	0.00128386	-0.000176405	4.83923e-24
ENSBTAG00000009580	chr2:clu_18918_NA	chr2:126838280:126838861:clu_18918_NA	0.472573	0.592972	0.1204	4.83923e-24
ENSBTAG00000014493	chr10:clu_1097_NA	chr10:45594382:45601347:clu_1097_NA	0.00325262	0.014423	0.0111704	5.21464e-24
ENSBTAG00000014493	chr10:clu_1097_NA	chr10:45594382:45606149:clu_1097_NA	0.0066734	0.0464729	0.0397995	5.21464e-24
ENSBTAG00000014493	chr10:clu_1097_NA	chr10:45594382:45606852:clu_1097_NA	0.0377955	0.119052	0.0812566	5.21464e-24
ENSBTAG00000014493	chr10:clu_1097_NA	chr10:45594382:45611574:clu_1097_NA	0.015329	0.0464156	0.0310866	5.21464e-24
ENSBTAG00000014493	chr10:clu_1097_NA	chr10:45594382:45613221:clu_1097_NA	0.767128	0.511858	-0.25527	5.21464e-24
ENSBTAG00000014493	chr10:clu_1097_NA	chr10:45606250:45606852:clu_1097_NA	0.000369291	0.0291513	0.028782	5.21464e-24
ENSBTAG00000014493	chr10:clu_1097_NA	chr10:45606987:45611574:clu_1097_NA	0.0149869	0.0664067	0.0514198	5.21464e-24
ENSBTAG00000014493	chr10:clu_1097_NA	chr10:45606990:45611574:clu_1097_NA	0.00706982	0.0954274	0.0883575	5.21464e-24
ENSBTAG00000014493	chr10:clu_1097_NA	chr10:45612224:45613221:clu_1097_NA	0.0889014	0.0593117	-0.0295898	5.21464e-24
ENSBTAG00000014493	chr10:clu_1097_NA	chr10:45612235:45613221:clu_1097_NA	0.0584939	0.0114815	-0.0470124	5.21464e-24
ENSBTAG00000000099	chr3:clu_33898_NA	chr3:19793210:19798154:clu_33898_NA	0.437196	0.630048	0.192852	5.88486e-24
ENSBTAG00000000099	chr3:clu_33898_NA	chr3:19793210:19798751:clu_33898_NA	0.0104942	0.0154877	0.00499355	5.88486e-24
ENSBTAG00000000099	chr3:clu_33898_NA	chr3:19798327:19798751:clu_33898_NA	0.55231	0.354464	-0.197846	5.88486e-24
ENSBTAG00000046248	chr25:clu_14136_NA	chr25:37008907:37009861:clu_14136_NA	0.804147	0.673423	-0.130724	6.75429e-24
ENSBTAG00000046248	chr25:clu_14136_NA	chr25:37008907:37017642:clu_14136_NA	0.00225808	0.00512899	0.0028709	6.75429e-24
ENSBTAG00000046248	chr25:clu_14136_NA	chr25:37011398:37017642:clu_14136_NA	0.193594	0.321448	0.127853	6.75429e-24
ENSBTAG00000038842	chr10:clu_405_NA	chr10:20944211:20944355:clu_405_NA	0.00215804	0.00317812	0.00102008	8.21993e-24
ENSBTAG00000038842	chr10:clu_405_NA	chr10:20944211:20944380:clu_405_NA	0.448835	0.633266	0.184431	8.21993e-24
ENSBTAG00000038842	chr10:clu_405_NA	chr10:20944211:20945030:clu_405_NA	0.00601235	0.00398141	-0.00203094	8.21993e-24
ENSBTAG00000038842	chr10:clu_405_NA	chr10:20944462:20945030:clu_405_NA	0.542995	0.359574	-0.183421	8.21993e-24
ENSBTAG00000004428	chr6:clu_36029_NA	chr6:24737313:24737757:clu_36029_NA	0.497518	0.642859	0.14534	9.82634e-24
ENSBTAG00000004428	chr6:clu_36029_NA	chr6:24737313:24738115:clu_36029_NA	0.00102633	0.0037164	0.00269007	9.82634e-24
ENSBTAG00000004428	chr6:clu_36029_NA	chr6:24737834:24738115:clu_36029_NA	0.501455	0.353425	-0.14803	9.82634e-24
ENSBTAG00000006665	chr17:clu_45921_NA	chr17:62135394:62136765:clu_45921_NA	0.346108	0.550772	0.204663	1.61655e-23
ENSBTAG00000006665	chr17:clu_45921_NA	chr17:62135394:62136778:clu_45921_NA	0.00103755	0.00405828	0.00302073	1.61655e-23
ENSBTAG00000006665	chr17:clu_45921_NA	chr17:62135394:62141777:clu_45921_NA	0.0101757	0.00990963	-0.000266042	1.61655e-23
ENSBTAG00000006665	chr17:clu_45921_NA	chr17:62136903:62141777:clu_45921_NA	0.642679	0.435261	-0.207418	1.61655e-23
ENSBTAG00000006670	chr13:clu_29415_NA	chr13:64777042:64777180:clu_29415_NA	0.400804	0.571207	0.170402	1.64192e-23
ENSBTAG00000006670	chr13:clu_29415_NA	chr13:64777042:64777364:clu_29415_NA	0.00314414	0.00425653	0.00111239	1.64192e-23
ENSBTAG00000006670	chr13:clu_29415_NA	chr13:64777250:64777364:clu_29415_NA	0.596051	0.424537	-0.171515	1.64192e-23
ENSBTAG00000018823	chr19:clu_24738_NA	chr19:44149234:44151935:clu_24738_NA	0.0542763	0.186186	0.13191	1.64875e-23
ENSBTAG00000018823	chr19:clu_24738_NA	chr19:44149234:44152197:clu_24738_NA	0.00149839	0.0012894	-0.000208996	1.64875e-23
ENSBTAG00000018823	chr19:clu_24738_NA	chr19:44150994:44151935:clu_24738_NA	0.00425169	0.00365866	-0.000593027	1.64875e-23
ENSBTAG00000018823	chr19:clu_24738_NA	chr19:44152079:44152197:clu_24738_NA	0.939974	0.808866	-0.131108	1.64875e-23
ENSBTAG00000002378	chr18:clu_39091_NA	chr18:55487495:55487884:clu_39091_NA	0.0791206	0.269384	0.190263	1.77255e-23
ENSBTAG00000002378	chr18:clu_39091_NA	chr18:55487495:55491589:clu_39091_NA	0.00310692	0.00246543	-0.000641488	1.77255e-23
ENSBTAG00000002378	chr18:clu_39091_NA	chr18:55487751:55487884:clu_39091_NA	0.0091685	0.00727421	-0.00189429	1.77255e-23
ENSBTAG00000002378	chr18:clu_39091_NA	chr18:55488020:55491589:clu_39091_NA	0.908604	0.720877	-0.187727	1.77255e-23
ENSBTAG00000054259	chr7:clu_9182_NA	chr7:20437448:20437615:clu_9182_NA	0.0192937	0.0424034	0.0231097	2.70846e-23
ENSBTAG00000054259	chr7:clu_9182_NA	chr7:20437448:20438712:clu_9182_NA	0.00853309	0.0185713	0.0100382	2.70846e-23
ENSBTAG00000054259	chr7:clu_9182_NA	chr7:20437457:20437615:clu_9182_NA	0.00952817	0.024699	0.0151708	2.70846e-23
ENSBTAG00000054259	chr7:clu_9182_NA	chr7:20437457:20438712:clu_9182_NA	0.00171225	0.00668868	0.00497643	2.70846e-23
ENSBTAG00000054259	chr7:clu_9182_NA	chr7:20437523:20437615:clu_9182_NA	0.472122	0.562296	0.0901739	2.70846e-23
ENSBTAG00000054259	chr7:clu_9182_NA	chr7:20437726:20438712:clu_9182_NA	0.38754	0.27376	-0.113779	2.70846e-23
ENSBTAG00000054259	chr7:clu_9182_NA	chr7:20437726:20438715:clu_9182_NA	0.101271	0.0715815	-0.0296895	2.70846e-23
ENSBTAG00000016298	chr26:clu_48011_NA	chr26:17887428:17890229:clu_48011_NA	0.328804	0.432449	0.103644	3.38162e-23
ENSBTAG00000016298	chr26:clu_48011_NA	chr26:17887428:17903116:clu_48011_NA	0.00106539	0.00540996	0.00434457	3.38162e-23
ENSBTAG00000016298	chr26:clu_48011_NA	chr26:17890351:17903116:clu_48011_NA	0.330405	0.449467	0.119062	3.38162e-23
ENSBTAG00000016298	chr26:clu_48011_NA	chr26:17890351:17912402:clu_48011_NA	0.0031179	0.000980777	-0.00213713	3.38162e-23
ENSBTAG00000016298	chr26:clu_48011_NA	chr26:17903311:17907750:clu_48011_NA	0.00100745	0.00216922	0.00116176	3.38162e-23
ENSBTAG00000016298	chr26:clu_48011_NA	chr26:17903311:17912402:clu_48011_NA	0.335259	0.10794	-0.227319	3.38162e-23
ENSBTAG00000016298	chr26:clu_48011_NA	chr26:17903311:17917920:clu_48011_NA	0.000341586	0.00158505	0.00124346	3.38162e-23
ENSBTAG00000044204	chr19:clu_24930_NA	chr19:48133154:48133415:clu_24930_NA	0.406724	0.526475	0.119751	3.62435e-23
ENSBTAG00000044204	chr19:clu_24930_NA	chr19:48133154:48134682:clu_24930_NA	0.00508545	0.00419729	-0.000888157	3.62435e-23
ENSBTAG00000044204	chr19:clu_24930_NA	chr19:48133726:48134682:clu_24930_NA	0.588191	0.469327	-0.118863	3.62435e-23
ENSBTAG00000019967	chr12:clu_40693_NA	chr12:86938176:86948696:clu_40693_NA	0.173293	0.612508	0.439215	3.9431e-23
ENSBTAG00000019967	chr12:clu_40693_NA	chr12:86938176:86957221:clu_40693_NA	0.0863681	0.0404822	-0.0458859	3.9431e-23
ENSBTAG00000019967	chr12:clu_40693_NA	chr12:86944148:86948696:clu_40693_NA	0.0180573	0.00846378	-0.00959355	3.9431e-23
ENSBTAG00000019967	chr12:clu_40693_NA	chr12:86948799:86957221:clu_40693_NA	0.722281	0.338546	-0.383736	3.9431e-23
ENSBTAG00000020560	chr18:clu_38852_NA	chr18:52663854:52670162:clu_38852_NA	0.399322	0.699117	0.299794	4.03729e-23
ENSBTAG00000020560	chr18:clu_38852_NA	chr18:52663854:52670170:clu_38852_NA	0.00157762	0.000790243	-0.000787381	4.03729e-23
ENSBTAG00000020560	chr18:clu_38852_NA	chr18:52663854:52676053:clu_38852_NA	0.00437581	0.00219187	-0.00218394	4.03729e-23
ENSBTAG00000020560	chr18:clu_38852_NA	chr18:52670274:52675442:clu_38852_NA	0.0018111	0.00090719	-0.000903906	4.03729e-23
ENSBTAG00000020560	chr18:clu_38852_NA	chr18:52670274:52676053:clu_38852_NA	0.590215	0.295643	-0.294573	4.03729e-23
ENSBTAG00000020560	chr18:clu_38852_NA	chr18:52675720:52676053:clu_38852_NA	0.00269782	0.00135136	-0.00134646	4.03729e-23
ENSBTAG00000025540	chr7:clu_8956_NA	chr7:18074098:18074267:clu_8956_NA	0.240051	0.330636	0.0905849	4.8228e-23
ENSBTAG00000025540	chr7:clu_8956_NA	chr7:18074098:18074479:clu_8956_NA	0.00317686	0.00264937	-0.000527491	4.8228e-23
ENSBTAG00000025540	chr7:clu_8956_NA	chr7:18074098:18075253:clu_8956_NA	0.0797604	0.033605	-0.0461554	4.8228e-23
ENSBTAG00000025540	chr7:clu_8956_NA	chr7:18074391:18074479:clu_8956_NA	0.287477	0.346675	0.0591978	4.8228e-23
ENSBTAG00000025540	chr7:clu_8956_NA	chr7:18074391:18075253:clu_8956_NA	0.00314643	0.00194659	-0.00119984	4.8228e-23
ENSBTAG00000025540	chr7:clu_8956_NA	chr7:18074652:18075244:clu_8956_NA	0.00222311	0.000961374	-0.00126173	4.8228e-23
ENSBTAG00000025540	chr7:clu_8956_NA	chr7:18074652:18075253:clu_8956_NA	0.371726	0.275041	-0.096685	4.8228e-23
ENSBTAG00000025540	chr7:clu_8956_NA	chr7:18074676:18075253:clu_8956_NA	0.00380008	0.00287174	-0.000928336	4.8228e-23
ENSBTAG00000025540	chr7:clu_8956_NA	chr7:18074683:18075253:clu_8956_NA	0.00863891	0.00561403	-0.00302488	4.8228e-23
ENSBTAG00000049588	chr19:clu_22764_NA	chr19:9316542:9319591:clu_22764_NA	0.602943	0.304809	-0.298134	5.12236e-23
ENSBTAG00000049588	chr19:clu_22764_NA	chr19:9316542:9320106:clu_22764_NA	0.00313842	0.00158659	-0.00155183	5.12236e-23
ENSBTAG00000049588	chr19:clu_22764_NA	chr19:9319697:9320106:clu_22764_NA	0.393918	0.693604	0.299686	5.12236e-23
ENSBTAG00000014388	chr2:clu_18707_NA	chr2:121304166:121304469:clu_18707_NA	0.550727	0.377282	-0.173446	5.89199e-23
ENSBTAG00000014388	chr2:clu_18707_NA	chr2:121304166:121305797:clu_18707_NA	0.00131446	0.00280082	0.00148636	5.89199e-23
ENSBTAG00000014388	chr2:clu_18707_NA	chr2:121304556:121305383:clu_18707_NA	0.000830733	0.00255716	0.00172643	5.89199e-23
ENSBTAG00000014388	chr2:clu_18707_NA	chr2:121304556:121305797:clu_18707_NA	0.447127	0.61736	0.170233	5.89199e-23
ENSBTAG00000001635	chr23:clu_19424_NA	chr23:7592784:7592936:clu_19424_NA	0.596907	0.440309	-0.156598	7.70033e-23
ENSBTAG00000001635	chr23:clu_19424_NA	chr23:7592784:7593304:clu_19424_NA	0.00165105	0.00108134	-0.000569712	7.70033e-23
ENSBTAG00000001635	chr23:clu_19424_NA	chr23:7593144:7593304:clu_19424_NA	0.0942947	0.0616684	-0.0326263	7.70033e-23
ENSBTAG00000001635	chr23:clu_19424_NA	chr23:7593144:7593403:clu_19424_NA	0.291567	0.463508	0.171941	7.70033e-23
ENSBTAG00000001635	chr23:clu_19424_NA	chr23:7593144:7593536:clu_19424_NA	0.0111142	0.021843	0.0107289	7.70033e-23
ENSBTAG00000001635	chr23:clu_19424_NA	chr23:7593454:7593536:clu_19424_NA	0.00446575	0.01159	0.00712424	7.70033e-23
ENSBTAG00000001931	chr5:clu_17052_NA	chr5:119561606:119561788:clu_17052_NA	0.471417	0.598516	0.127099	7.70278e-23
ENSBTAG00000001931	chr5:clu_17052_NA	chr5:119561606:119562076:clu_17052_NA	0.000753261	0.0018119	0.00105864	7.70278e-23
ENSBTAG00000001931	chr5:clu_17052_NA	chr5:119561864:119562076:clu_17052_NA	0.00387806	0.00435636	0.000478294	7.70278e-23
ENSBTAG00000001931	chr5:clu_17052_NA	chr5:119561866:119562076:clu_17052_NA	0.523952	0.395316	-0.128636	7.70278e-23
ENSBTAG00000018912	chr18:clu_38770_NA	chr18:51338853:51339854:clu_38770_NA	0.221529	0.410221	0.188692	8.58195e-23
ENSBTAG00000018912	chr18:clu_38770_NA	chr18:51338853:51341021:clu_38770_NA	0.0507582	0.0763959	0.0256377	8.58195e-23
ENSBTAG00000018912	chr18:clu_38770_NA	chr18:51338853:51342192:clu_38770_NA	0.0971097	0.0783346	-0.0187751	8.58195e-23
ENSBTAG00000018912	chr18:clu_38770_NA	chr18:51338853:51343416:clu_38770_NA	0.5017	0.229163	-0.272537	8.58195e-23
ENSBTAG00000018912	chr18:clu_38770_NA	chr18:51341688:51342192:clu_38770_NA	0.0137478	0.0503296	0.0365818	8.58195e-23
ENSBTAG00000018912	chr18:clu_38770_NA	chr18:51341688:51343416:clu_38770_NA	0.115155	0.155555	0.0404005	8.58195e-23
ENSBTAG00000002863	chr24:clu_2766_NA	chr24:49454052:49456262:clu_2766_NA	0.00288476	0.00659519	0.00371043	1.0306e-22
ENSBTAG00000002863	chr24:clu_2766_NA	chr24:49454052:49456568:clu_2766_NA	0.271792	0.346337	0.074545	1.0306e-22
ENSBTAG00000002863	chr24:clu_2766_NA	chr24:49454052:49461620:clu_2766_NA	0.013841	0.00924276	-0.0045982	1.0306e-22
ENSBTAG00000002863	chr24:clu_2766_NA	chr24:49454052:49468289:clu_2766_NA	0.00380291	0.00253237	-0.00127054	1.0306e-22
ENSBTAG00000002863	chr24:clu_2766_NA	chr24:49456364:49456568:clu_2766_NA	0.000986089	0.00378365	0.00279756	1.0306e-22
ENSBTAG00000002863	chr24:clu_2766_NA	chr24:49456684:49461620:clu_2766_NA	0.229851	0.202302	-0.0275493	1.0306e-22
ENSBTAG00000002863	chr24:clu_2766_NA	chr24:49456684:49468289:clu_2766_NA	0.00775469	0.00419453	-0.00356016	1.0306e-22
ENSBTAG00000002863	chr24:clu_2766_NA	chr24:49461748:49468289:clu_2766_NA	0.274234	0.136913	-0.13732	1.0306e-22
ENSBTAG00000002863	chr24:clu_2766_NA	chr24:49461748:49477324:clu_2766_NA	0.0177862	0.0261729	0.00838676	1.0306e-22
ENSBTAG00000002863	chr24:clu_2766_NA	chr24:49468455:49477324:clu_2766_NA	0.177068	0.261927	0.0848589	1.0306e-22
ENSBTAG00000020721	chr7:clu_7985_NA	chr7:2993406:2994205:clu_7985_NA	0.137763	0.24551	0.107747	1.05845e-22
ENSBTAG00000020721	chr7:clu_7985_NA	chr7:2993406:2994208:clu_7985_NA	0.0259374	0.039416	0.0134785	1.05845e-22
ENSBTAG00000020721	chr7:clu_7985_NA	chr7:2993406:2996271:clu_7985_NA	0.00168397	0.00390772	0.00222375	1.05845e-22
ENSBTAG00000020721	chr7:clu_7985_NA	chr7:2993406:2996336:clu_7985_NA	0.00378286	0.00591417	0.00213131	1.05845e-22
ENSBTAG00000020721	chr7:clu_7985_NA	chr7:2993406:2996902:clu_7985_NA	0.00274773	0.000819545	-0.00192818	1.05845e-22
ENSBTAG00000020721	chr7:clu_7985_NA	chr7:2993503:2994205:clu_7985_NA	0.0104433	0.0143038	0.00386055	1.05845e-22
ENSBTAG00000020721	chr7:clu_7985_NA	chr7:2993503:2994208:clu_7985_NA	0.00417857	0.00126557	-0.002913	1.05845e-22
ENSBTAG00000020721	chr7:clu_7985_NA	chr7:2993871:2994205:clu_7985_NA	0.00209599	0.00118597	-0.000910012	1.05845e-22
ENSBTAG00000020721	chr7:clu_7985_NA	chr7:2994294:2996271:clu_7985_NA	0.00773902	0.00670992	-0.00102911	1.05845e-22
ENSBTAG00000020721	chr7:clu_7985_NA	chr7:2994294:2996336:clu_7985_NA	0.299434	0.274284	-0.0251498	1.05845e-22
ENSBTAG00000020721	chr7:clu_7985_NA	chr7:2994294:2996902:clu_7985_NA	0.00149423	0.000451445	-0.00104278	1.05845e-22
ENSBTAG00000020721	chr7:clu_7985_NA	chr7:2994859:2996336:clu_7985_NA	0.000833705	0.000992848	0.000159143	1.05845e-22
ENSBTAG00000020721	chr7:clu_7985_NA	chr7:2994946:2996336:clu_7985_NA	0.00100351	0.00292552	0.001922	1.05845e-22
ENSBTAG00000020721	chr7:clu_7985_NA	chr7:2996540:2996902:clu_7985_NA	0.500863	0.402314	-0.0985494	1.05845e-22
ENSBTAG00000009614	chr1:clu_21390_NA	chr1:71155982:71174787:clu_21390_NA	0.00328367	0.00581065	0.00252699	1.27017e-22
ENSBTAG00000009614	chr1:clu_21390_NA	chr1:71155982:71175380:clu_21390_NA	0.426062	0.648562	0.2225	1.27017e-22
ENSBTAG00000009614	chr1:clu_21390_NA	chr1:71155982:71179979:clu_21390_NA	0.00539042	0.0032648	-0.00212562	1.27017e-22
ENSBTAG00000009614	chr1:clu_21390_NA	chr1:71155982:71184608:clu_21390_NA	0.00163041	0.000987485	-0.000642922	1.27017e-22
ENSBTAG00000009614	chr1:clu_21390_NA	chr1:71174831:71175380:clu_21390_NA	0.00542775	0.00328741	-0.00214033	1.27017e-22
ENSBTAG00000009614	chr1:clu_21390_NA	chr1:71175500:71177177:clu_21390_NA	0.0014298	0.000865981	-0.000563814	1.27017e-22
ENSBTAG00000009614	chr1:clu_21390_NA	chr1:71175500:71179784:clu_21390_NA	0.00363327	0.00220056	-0.00143272	1.27017e-22
ENSBTAG00000009614	chr1:clu_21390_NA	chr1:71175500:71179979:clu_21390_NA	0.483894	0.293079	-0.190815	1.27017e-22
ENSBTAG00000009614	chr1:clu_21390_NA	chr1:71175500:71182262:clu_21390_NA	0.00573431	0.00347309	-0.00226122	1.27017e-22
ENSBTAG00000009614	chr1:clu_21390_NA	chr1:71175500:71184608:clu_21390_NA	0.0349484	0.0211671	-0.0137813	1.27017e-22
ENSBTAG00000009614	chr1:clu_21390_NA	chr1:71175669:71179979:clu_21390_NA	0.00441621	0.00267476	-0.00174146	1.27017e-22
ENSBTAG00000009614	chr1:clu_21390_NA	chr1:71179886:71179979:clu_21390_NA	0.00344041	0.00208375	-0.00135667	1.27017e-22
ENSBTAG00000009614	chr1:clu_21390_NA	chr1:71181787:71182262:clu_21390_NA	0.0102125	0.00618536	-0.0040271	1.27017e-22
ENSBTAG00000009614	chr1:clu_21390_NA	chr1:71182312:71184608:clu_21390_NA	0.00409601	0.00248082	-0.00161519	1.27017e-22
ENSBTAG00000009614	chr1:clu_21390_NA	chr1:71182393:71184608:clu_21390_NA	0.00450592	0.00272909	-0.00177683	1.27017e-22
ENSBTAG00000009614	chr1:clu_21390_NA	chr1:71182587:71184608:clu_21390_NA	0.00189505	0.00114777	-0.000747279	1.27017e-22
ENSBTAG00000019933	chr3:clu_35094_NA	chr3:99536837:99544922:clu_35094_NA	0.00619096	0.00492119	-0.00126977	1.32394e-22
ENSBTAG00000019933	chr3:clu_35094_NA	chr3:99536837:99547204:clu_35094_NA	0.22579	0.118564	-0.107226	1.32394e-22
ENSBTAG00000019933	chr3:clu_35094_NA	chr3:99536837:99549736:clu_35094_NA	0.00324202	0.00304241	-0.000199607	1.32394e-22
ENSBTAG00000019933	chr3:clu_35094_NA	chr3:99536837:99552556:clu_35094_NA	0.0017792	0.00118784	-0.000591365	1.32394e-22
ENSBTAG00000019933	chr3:clu_35094_NA	chr3:99536837:99562293:clu_35094_NA	0.00182706	0.00164525	-0.000181809	1.32394e-22
ENSBTAG00000019933	chr3:clu_35094_NA	chr3:99537872:99547204:clu_35094_NA	0.00117005	0.00138623	0.000216175	1.32394e-22
ENSBTAG00000019933	chr3:clu_35094_NA	chr3:99545028:99547204:clu_35094_NA	0.00804757	0.00749045	-0.000557118	1.32394e-22
ENSBTAG00000019933	chr3:clu_35094_NA	chr3:99547305:99549736:clu_35094_NA	0.189394	0.216072	0.0266782	1.32394e-22
ENSBTAG00000019933	chr3:clu_35094_NA	chr3:99547305:99552556:clu_35094_NA	0.00144841	0.0023675	0.000919097	1.32394e-22
ENSBTAG00000019933	chr3:clu_35094_NA	chr3:99547305:99562293:clu_35094_NA	0.00156311	0.00398025	0.00241714	1.32394e-22
ENSBTAG00000019933	chr3:clu_35094_NA	chr3:99549833:99552556:clu_35094_NA	0.176323	0.1882	0.0118773	1.32394e-22
ENSBTAG00000019933	chr3:clu_35094_NA	chr3:99549833:99562293:clu_35094_NA	0.000876347	0.00256137	0.00168503	1.32394e-22
ENSBTAG00000019933	chr3:clu_35094_NA	chr3:99554631:99556711:clu_35094_NA	0.201251	0.230304	0.0290532	1.32394e-22
ENSBTAG00000019933	chr3:clu_35094_NA	chr3:99554631:99562293:clu_35094_NA	0.00238225	0.00258151	0.000199263	1.32394e-22
ENSBTAG00000019933	chr3:clu_35094_NA	chr3:99556428:99556711:clu_35094_NA	0.000909343	0.0023265	0.00141716	1.32394e-22
ENSBTAG00000019933	chr3:clu_35094_NA	chr3:99556815:99562293:clu_35094_NA	0.177806	0.213369	0.0355632	1.32394e-22
ENSBTAG00000012644	chr3:clu_35167_NA	chr3:101035290:101035648:clu_35167_NA	0.271835	0.254235	-0.0176	1.40205e-22
ENSBTAG00000012644	chr3:clu_35167_NA	chr3:101035290:101036327:clu_35167_NA	0.00380692	0.00427013	0.000463206	1.40205e-22
ENSBTAG00000012644	chr3:clu_35167_NA	chr3:101035809:101035913:clu_35167_NA	0.139345	0.264118	0.124773	1.40205e-22
ENSBTAG00000012644	chr3:clu_35167_NA	chr3:101035809:101036327:clu_35167_NA	0.00346181	0.00282648	-0.00063533	1.40205e-22
ENSBTAG00000012644	chr3:clu_35167_NA	chr3:101036110:101036327:clu_35167_NA	0.265523	0.216696	-0.0488262	1.40205e-22
ENSBTAG00000012644	chr3:clu_35167_NA	chr3:101036110:101036465:clu_35167_NA	0.00508722	0.00415137	-0.00093585	1.40205e-22
ENSBTAG00000012644	chr3:clu_35167_NA	chr3:101036389:101036465:clu_35167_NA	0.310942	0.253703	-0.0572391	1.40205e-22
ENSBTAG00000003484	chr3:clu_34960_NA	chr3:93015196:93016689:clu_34960_NA	0.27679	0.409007	0.132217	1.43143e-22
ENSBTAG00000003484	chr3:clu_34960_NA	chr3:93015196:93017392:clu_34960_NA	0.00238454	0.00251993	0.000135387	1.43143e-22
ENSBTAG00000003484	chr3:clu_34960_NA	chr3:93016745:93017103:clu_34960_NA	0.353716	0.316702	-0.0370143	1.43143e-22
ENSBTAG00000003484	chr3:clu_34960_NA	chr3:93016745:93017108:clu_34960_NA	0.00152927	0.00252469	0.000995424	1.43143e-22
ENSBTAG00000003484	chr3:clu_34960_NA	chr3:93016745:93017392:clu_34960_NA	0.013799	0.0125307	-0.00126826	1.43143e-22
ENSBTAG00000003484	chr3:clu_34960_NA	chr3:93017184:93017392:clu_34960_NA	0.348757	0.254276	-0.0944813	1.43143e-22
ENSBTAG00000003484	chr3:clu_34960_NA	chr3:93017188:93017392:clu_34960_NA	0.00302393	0.0024404	-0.000583531	1.43143e-22
ENSBTAG00000030913	chr1:clu_22218_NA	chr1:141677771:141678796:clu_22218_NA	0.0908683	0.0692796	-0.0215887	1.6293e-22
ENSBTAG00000030913	chr1:clu_22218_NA	chr1:141677771:141678828:clu_22218_NA	0.00817442	0.00768731	-0.000487109	1.6293e-22
ENSBTAG00000030913	chr1:clu_22218_NA	chr1:141677771:141682931:clu_22218_NA	0.469496	0.357	-0.112495	1.6293e-22
ENSBTAG00000030913	chr1:clu_22218_NA	chr1:141677789:141678796:clu_22218_NA	0.0410503	0.0312711	-0.00977921	1.6293e-22
ENSBTAG00000030913	chr1:clu_22218_NA	chr1:141677789:141678828:clu_22218_NA	0.00455765	0.00346871	-0.00108894	1.6293e-22
ENSBTAG00000030913	chr1:clu_22218_NA	chr1:141677789:141682931:clu_22218_NA	0.247476	0.188178	-0.0592974	1.6293e-22
ENSBTAG00000030913	chr1:clu_22218_NA	chr1:141678981:141682931:clu_22218_NA	0.138378	0.343115	0.204737	1.6293e-22
ENSBTAG00000018108	chr17:clu_45959_NA	chr17:62575891:62576262:clu_45959_NA	0.314175	0.446674	0.132499	1.84124e-22
ENSBTAG00000018108	chr17:clu_45959_NA	chr17:62575891:62576685:clu_45959_NA	0.0103429	0.011835	0.00149206	1.84124e-22
ENSBTAG00000018108	chr17:clu_45959_NA	chr17:62575891:62607641:clu_45959_NA	0.00234627	0.00225129	-9.49786e-05	1.84124e-22
ENSBTAG00000018108	chr17:clu_45959_NA	chr17:62576314:62576685:clu_45959_NA	0.00239707	0.0040509	0.00165382	1.84124e-22
ENSBTAG00000018108	chr17:clu_45959_NA	chr17:62576345:62576685:clu_45959_NA	0.00312388	0.00635878	0.0032349	1.84124e-22
ENSBTAG00000018108	chr17:clu_45959_NA	chr17:62576377:62576685:clu_45959_NA	0.171351	0.220484	0.0491336	1.84124e-22
ENSBTAG00000018108	chr17:clu_45959_NA	chr17:62576908:62593454:clu_45959_NA	0.00702132	0.00900807	0.00198675	1.84124e-22
ENSBTAG00000018108	chr17:clu_45959_NA	chr17:62576908:62599307:clu_45959_NA	0.00419112	0.0100101	0.00581895	1.84124e-22
ENSBTAG00000018108	chr17:clu_45959_NA	chr17:62576908:62607641:clu_45959_NA	0.485051	0.289327	-0.195724	1.84124e-22
ENSBTAG00000006607	chr7:clu_10353_NA	chr7:75116146:75117390:clu_10353_NA	0.613232	0.468499	-0.144733	1.98182e-22
ENSBTAG00000006607	chr7:clu_10353_NA	chr7:75116146:75117616:clu_10353_NA	0.00085304	0.00167979	0.000826755	1.98182e-22
ENSBTAG00000006607	chr7:clu_10353_NA	chr7:75116146:75119547:clu_10353_NA	0.0125714	0.00960432	-0.00296705	1.98182e-22
ENSBTAG00000006607	chr7:clu_10353_NA	chr7:75117653:75119547:clu_10353_NA	0.373343	0.520217	0.146873	1.98182e-22
ENSBTAG00000015255	chr19:clu_25394_NA	chr19:55171568:55172309:clu_25394_NA	0.00151127	0.00326047	0.0017492	2.04241e-22
ENSBTAG00000015255	chr19:clu_25394_NA	chr19:55171568:55178967:clu_25394_NA	0.00348486	0.00575647	0.00227161	2.04241e-22
ENSBTAG00000015255	chr19:clu_25394_NA	chr19:55175113:55178967:clu_25394_NA	0.328446	0.24786	-0.0805861	2.04241e-22
ENSBTAG00000015255	chr19:clu_25394_NA	chr19:55175113:55183721:clu_25394_NA	0.0194705	0.010029	-0.00944151	2.04241e-22
ENSBTAG00000015255	chr19:clu_25394_NA	chr19:55175113:55184513:clu_25394_NA	0.00430312	0.00345806	-0.000845059	2.04241e-22
ENSBTAG00000015255	chr19:clu_25394_NA	chr19:55179030:55180362:clu_25394_NA	0.0479765	0.058764	0.0107875	2.04241e-22
ENSBTAG00000015255	chr19:clu_25394_NA	chr19:55179030:55183698:clu_25394_NA	0.00445232	0.00442712	-2.51963e-05	2.04241e-22
ENSBTAG00000015255	chr19:clu_25394_NA	chr19:55179030:55183721:clu_25394_NA	0.283356	0.274098	-0.00925741	2.04241e-22
ENSBTAG00000015255	chr19:clu_25394_NA	chr19:55179030:55184513:clu_25394_NA	0.0357033	0.0348918	-0.000811484	2.04241e-22
ENSBTAG00000015255	chr19:clu_25394_NA	chr19:55179030:55184532:clu_25394_NA	0.00462889	0.00525528	0.000626393	2.04241e-22
ENSBTAG00000015255	chr19:clu_25394_NA	chr19:55183895:55184513:clu_25394_NA	0.235836	0.300413	0.0645772	2.04241e-22
ENSBTAG00000015255	chr19:clu_25394_NA	chr19:55183895:55184532:clu_25394_NA	0.0308315	0.0517864	0.0209549	2.04241e-22
ENSBTAG00000004820	chr5:clu_16674_NA	chr5:109746049:109746521:clu_16674_NA	0.356294	0.542125	0.185831	2.11265e-22
ENSBTAG00000004820	chr5:clu_16674_NA	chr5:109746049:109749349:clu_16674_NA	0.0123693	0.00881573	-0.00355357	2.11265e-22
ENSBTAG00000004820	chr5:clu_16674_NA	chr5:109746590:109749349:clu_16674_NA	0.631336	0.449059	-0.182277	2.11265e-22
ENSBTAG00000013533	chr23:clu_20078_NA	chr23:27575856:27578275:clu_20078_NA	0.196969	0.448638	0.251669	2.23304e-22
ENSBTAG00000013533	chr23:clu_20078_NA	chr23:27575856:27578574:clu_20078_NA	0.0152325	0.0104586	-0.00477385	2.23304e-22
ENSBTAG00000013533	chr23:clu_20078_NA	chr23:27578384:27578574:clu_20078_NA	0.787799	0.540903	-0.246895	2.23304e-22
ENSBTAG00000002302	chr15:clu_11607_NA	chr15:64346809:64353052:clu_11607_NA	0.501673	0.305004	-0.196669	2.23836e-22
ENSBTAG00000002302	chr15:clu_11607_NA	chr15:64346809:64357117:clu_11607_NA	0.00398384	0.00376005	-0.000223792	2.23836e-22
ENSBTAG00000002302	chr15:clu_11607_NA	chr15:64353150:64357117:clu_11607_NA	0.493052	0.68925	0.196197	2.23836e-22
ENSBTAG00000002302	chr15:clu_11607_NA	chr15:64355537:64357117:clu_11607_NA	0.00129113	0.00198653	0.000695397	2.23836e-22
ENSBTAG00000005127	chr13:clu_29108_NA	chr13:55054537:55056550:clu_29108_NA	0.341182	0.455033	0.113852	2.30432e-22
ENSBTAG00000005127	chr13:clu_29108_NA	chr13:55054537:55057324:clu_29108_NA	0.00287246	0.00253267	-0.000339789	2.30432e-22
ENSBTAG00000005127	chr13:clu_29108_NA	chr13:55056676:55057324:clu_29108_NA	0.655946	0.542434	-0.113512	2.30432e-22
ENSBTAG00000000475	chr15:clu_11576_NA	chr15:62220229:62221237:clu_11576_NA	0.00176031	0.00206976	0.000309445	2.34519e-22
ENSBTAG00000000475	chr15:clu_11576_NA	chr15:62220229:62222487:clu_11576_NA	0.0028276	0.00667773	0.00385012	2.34519e-22
ENSBTAG00000000475	chr15:clu_11576_NA	chr15:62220229:62244264:clu_11576_NA	0.00213513	0.00119822	-0.000936907	2.34519e-22
ENSBTAG00000000475	chr15:clu_11576_NA	chr15:62222551:62223383:clu_11576_NA	0.125464	0.101225	-0.0242391	2.34519e-22
ENSBTAG00000000475	chr15:clu_11576_NA	chr15:62222551:62244264:clu_11576_NA	0.00253612	0.00184556	-0.00069056	2.34519e-22
ENSBTAG00000000475	chr15:clu_11576_NA	chr15:62223493:62244264:clu_11576_NA	0.16806	0.0826203	-0.0854398	2.34519e-22
ENSBTAG00000000475	chr15:clu_11576_NA	chr15:62223493:62247811:clu_11576_NA	0.00833849	0.00431147	-0.00402702	2.34519e-22
ENSBTAG00000000475	chr15:clu_11576_NA	chr15:62223493:62277152:clu_11576_NA	0.0119503	0.00593687	-0.00601338	2.34519e-22
ENSBTAG00000000475	chr15:clu_11576_NA	chr15:62223493:62286283:clu_11576_NA	0.00124189	0.000625413	-0.000616478	2.34519e-22
ENSBTAG00000000475	chr15:clu_11576_NA	chr15:62223493:62296291:clu_11576_NA	0.00086153	0.00232609	0.00146456	2.34519e-22
ENSBTAG00000000475	chr15:clu_11576_NA	chr15:62237135:62244264:clu_11576_NA	0.00861941	0.0087492	0.000129796	2.34519e-22
ENSBTAG00000000475	chr15:clu_11576_NA	chr15:62244390:62247811:clu_11576_NA	0.150225	0.176608	0.0263832	2.34519e-22
ENSBTAG00000000475	chr15:clu_11576_NA	chr15:62244390:62249784:clu_11576_NA	0.001234	0.00112359	-0.000110417	2.34519e-22
ENSBTAG00000000475	chr15:clu_11576_NA	chr15:62244390:62277152:clu_11576_NA	0.000841306	0.00174411	0.000902802	2.34519e-22
ENSBTAG00000000475	chr15:clu_11576_NA	chr15:62247899:62248135:clu_11576_NA	0.00290616	0.00711204	0.00420588	2.34519e-22
ENSBTAG00000000475	chr15:clu_11576_NA	chr15:62247899:62249784:clu_11576_NA	0.142302	0.157927	0.0156251	2.34519e-22
ENSBTAG00000000475	chr15:clu_11576_NA	chr15:62247899:62277152:clu_11576_NA	0.00697119	0.00552101	-0.00145018	2.34519e-22
ENSBTAG00000000475	chr15:clu_11576_NA	chr15:62247899:62296291:clu_11576_NA	0.00167846	0.00144864	-0.000229814	2.34519e-22
ENSBTAG00000000475	chr15:clu_11576_NA	chr15:62248213:62249784:clu_11576_NA	0.00606017	0.00559267	-0.000467499	2.34519e-22
ENSBTAG00000000475	chr15:clu_11576_NA	chr15:62249917:62253212:clu_11576_NA	0.00113146	0.00130055	0.000169094	2.34519e-22
ENSBTAG00000000475	chr15:clu_11576_NA	chr15:62249917:62274662:clu_11576_NA	0.00152162	0.00152745	5.8226e-06	2.34519e-22
ENSBTAG00000000475	chr15:clu_11576_NA	chr15:62249917:62277152:clu_11576_NA	0.118173	0.0792476	-0.0389258	2.34519e-22
ENSBTAG00000000475	chr15:clu_11576_NA	chr15:62249917:62286283:clu_11576_NA	0.00693423	0.00828515	0.00135092	2.34519e-22
ENSBTAG00000000475	chr15:clu_11576_NA	chr15:62249917:62296291:clu_11576_NA	0.00462157	0.011976	0.00735443	2.34519e-22
ENSBTAG00000000475	chr15:clu_11576_NA	chr15:62251700:62277152:clu_11576_NA	0.0017973	0.00276886	0.000971564	2.34519e-22
ENSBTAG00000000475	chr15:clu_11576_NA	chr15:62253306:62277152:clu_11576_NA	0.00172462	0.00486826	0.00314364	2.34519e-22
ENSBTAG00000000475	chr15:clu_11576_NA	chr15:62253306:62296291:clu_11576_NA	0.000456301	0.00223594	0.00177964	2.34519e-22
ENSBTAG00000000475	chr15:clu_11576_NA	chr15:62263411:62277152:clu_11576_NA	0.00382081	0.00193575	-0.00188505	2.34519e-22
ENSBTAG00000000475	chr15:clu_11576_NA	chr15:62274968:62277152:clu_11576_NA	0.0129698	0.00640463	-0.00656514	2.34519e-22
ENSBTAG00000000475	chr15:clu_11576_NA	chr15:62277264:62283248:clu_11576_NA	0.00135816	0.00129118	-6.6977e-05	2.34519e-22
ENSBTAG00000000475	chr15:clu_11576_NA	chr15:62277264:62286283:clu_11576_NA	0.10624	0.132277	0.0260365	2.34519e-22
ENSBTAG00000000475	chr15:clu_11576_NA	chr15:62277264:62296291:clu_11576_NA	0.0211126	0.0481866	0.027074	2.34519e-22
ENSBTAG00000000475	chr15:clu_11576_NA	chr15:62283317:62286283:clu_11576_NA	0.00444855	0.00307554	-0.00137301	2.34519e-22
ENSBTAG00000000475	chr15:clu_11576_NA	chr15:62286330:62296291:clu_11576_NA	0.0676757	0.119956	0.0522807	2.34519e-22
ENSBTAG00000052525	chr11:clu_41698_NA	chr11:46283118:46284655:clu_41698_NA	0.000596939	0.00115246	0.000555522	2.81936e-22
ENSBTAG00000052525	chr11:clu_41698_NA	chr11:46283118:46284672:clu_41698_NA	0.331513	0.439672	0.108159	2.81936e-22
ENSBTAG00000052525	chr11:clu_41698_NA	chr11:46283118:46284676:clu_41698_NA	0.00625183	0.00824303	0.0019912	2.81936e-22
ENSBTAG00000052525	chr11:clu_41698_NA	chr11:46283118:46288804:clu_41698_NA	0.0228099	0.0131437	-0.00966622	2.81936e-22
ENSBTAG00000052525	chr11:clu_41698_NA	chr11:46284812:46284895:clu_41698_NA	0.364586	0.207878	-0.156708	2.81936e-22
ENSBTAG00000052525	chr11:clu_41698_NA	chr11:46284812:46284911:clu_41698_NA	0.00145294	0.000899031	-0.000553906	2.81936e-22
ENSBTAG00000052525	chr11:clu_41698_NA	chr11:46284812:46288804:clu_41698_NA	0.00318356	0.00223682	-0.000946732	2.81936e-22
ENSBTAG00000052525	chr11:clu_41698_NA	chr11:46285060:46288804:clu_41698_NA	0.269606	0.326775	0.0571694	2.81936e-22
ENSBTAG00000017009	chr18:clu_37278_NA	chr18:7686407:7688609:clu_37278_NA	0.0231945	0.0287168	0.00552229	2.92427e-22
ENSBTAG00000017009	chr18:clu_37278_NA	chr18:7686407:7688949:clu_37278_NA	0.20715	0.247814	0.0406636	2.92427e-22
ENSBTAG00000017009	chr18:clu_37278_NA	chr18:7686407:7693143:clu_37278_NA	0.0366934	0.0192608	-0.0174326	2.92427e-22
ENSBTAG00000017009	chr18:clu_37278_NA	chr18:7686407:7700061:clu_37278_NA	0.00273811	0.00214579	-0.000592318	2.92427e-22
ENSBTAG00000017009	chr18:clu_37278_NA	chr18:7688668:7693143:clu_37278_NA	0.00279868	0.00262686	-0.000171824	2.92427e-22
ENSBTAG00000017009	chr18:clu_37278_NA	chr18:7688813:7688949:clu_37278_NA	0.0162183	0.0282492	0.0120309	2.92427e-22
ENSBTAG00000017009	chr18:clu_37278_NA	chr18:7688813:7693143:clu_37278_NA	0.00494772	0.0058252	0.000877475	2.92427e-22
ENSBTAG00000017009	chr18:clu_37278_NA	chr18:7689015:7693143:clu_37278_NA	0.00840835	0.00666164	-0.00174671	2.92427e-22
ENSBTAG00000017009	chr18:clu_37278_NA	chr18:7689020:7689318:clu_37278_NA	0.00484252	0.00691228	0.00206976	2.92427e-22
ENSBTAG00000017009	chr18:clu_37278_NA	chr18:7689020:7690418:clu_37278_NA	0.00322717	0.0044539	0.00122673	2.92427e-22
ENSBTAG00000017009	chr18:clu_37278_NA	chr18:7689020:7690628:clu_37278_NA	0.00506704	0.00943885	0.00437181	2.92427e-22
ENSBTAG00000017009	chr18:clu_37278_NA	chr18:7689020:7690633:clu_37278_NA	0.00133183	0.0033589	0.00202708	2.92427e-22
ENSBTAG00000017009	chr18:clu_37278_NA	chr18:7689020:7693143:clu_37278_NA	0.276534	0.219031	-0.0575026	2.92427e-22
ENSBTAG00000017009	chr18:clu_37278_NA	chr18:7689020:7700061:clu_37278_NA	0.00685755	0.00357666	-0.00328089	2.92427e-22
ENSBTAG00000017009	chr18:clu_37278_NA	chr18:7689482:7693143:clu_37278_NA	0.00188953	0.00248708	0.000597545	2.92427e-22
ENSBTAG00000017009	chr18:clu_37278_NA	chr18:7690781:7693143:clu_37278_NA	0.0181944	0.02072	0.00252559	2.92427e-22
ENSBTAG00000017009	chr18:clu_37278_NA	chr18:7693255:7700061:clu_37278_NA	0.378482	0.387967	0.00948556	2.92427e-22
ENSBTAG00000017009	chr18:clu_37278_NA	chr18:7696938:7700061:clu_37278_NA	0.00142501	0.000753551	-0.000671459	2.92427e-22
ENSBTAG00000006955	chr13:clu_29420_NA	chr13:64855567:64855667:clu_29420_NA	0.359895	0.302223	-0.0576714	3.40735e-22
ENSBTAG00000006955	chr13:clu_29420_NA	chr13:64855567:64879452:clu_29420_NA	0.0040727	0.00416427	9.15723e-05	3.40735e-22
ENSBTAG00000006955	chr13:clu_29420_NA	chr13:64855567:64884784:clu_29420_NA	0.00607316	0.00753002	0.00145686	3.40735e-22
ENSBTAG00000006955	chr13:clu_29420_NA	chr13:64855693:64884784:clu_29420_NA	0.00163548	0.00268651	0.00105104	3.40735e-22
ENSBTAG00000006955	chr13:clu_29420_NA	chr13:64855795:64875037:clu_29420_NA	0.00253027	0.00757025	0.00503998	3.40735e-22
ENSBTAG00000006955	chr13:clu_29420_NA	chr13:64855795:64876711:clu_29420_NA	0.0225511	0.0264062	0.00385507	3.40735e-22
ENSBTAG00000006955	chr13:clu_29420_NA	chr13:64855795:64879452:clu_29420_NA	0.08403	0.0688924	-0.0151376	3.40735e-22
ENSBTAG00000006955	chr13:clu_29420_NA	chr13:64855795:64884784:clu_29420_NA	0.227265	0.271214	0.0439494	3.40735e-22
ENSBTAG00000006955	chr13:clu_29420_NA	chr13:64855795:64884899:clu_29420_NA	0.00609748	0.0131616	0.00706412	3.40735e-22
ENSBTAG00000006955	chr13:clu_29420_NA	chr13:64876853:64879452:clu_29420_NA	0.133531	0.101934	-0.031597	3.40735e-22
ENSBTAG00000006955	chr13:clu_29420_NA	chr13:64879504:64882619:clu_29420_NA	0.00209431	0.00162973	-0.000464582	3.40735e-22
ENSBTAG00000006955	chr13:clu_29420_NA	chr13:64879504:64884784:clu_29420_NA	0.0591602	0.069417	0.0102567	3.40735e-22
ENSBTAG00000006955	chr13:clu_29420_NA	chr13:64879504:64884899:clu_29420_NA	0.000664411	0.00258103	0.00191662	3.40735e-22
ENSBTAG00000006955	chr13:clu_29420_NA	chr13:64879536:64882619:clu_29420_NA	0.00387343	0.00407739	0.000203963	3.40735e-22
ENSBTAG00000006955	chr13:clu_29420_NA	chr13:64879536:64884784:clu_29420_NA	0.0823795	0.106531	0.0241514	3.40735e-22
ENSBTAG00000006955	chr13:clu_29420_NA	chr13:64879536:64884899:clu_29420_NA	0.00140957	0.00309768	0.0016881	3.40735e-22
ENSBTAG00000006955	chr13:clu_29420_NA	chr13:64882728:64884784:clu_29420_NA	0.00273836	0.00688401	0.00414565	3.40735e-22
ENSBTAG00000007399	chrX:clu_26913_NA	chrX:5007313:5012452:clu_26913_NA	0.277387	0.442833	0.165446	3.54414e-22
ENSBTAG00000007399	chrX:clu_26913_NA	chrX:5007313:5013346:clu_26913_NA	0.00235709	0.00327676	0.000919677	3.54414e-22
ENSBTAG00000007399	chrX:clu_26913_NA	chrX:5007313:5023386:clu_26913_NA	0.0011321	0.00140551	0.000273404	3.54414e-22
ENSBTAG00000007399	chrX:clu_26913_NA	chrX:5012674:5013346:clu_26913_NA	0.244937	0.235435	-0.00950148	3.54414e-22
ENSBTAG00000007399	chrX:clu_26913_NA	chrX:5013464:5023386:clu_26913_NA	0.474187	0.31705	-0.157137	3.54414e-22
ENSBTAG00000009446	chr18:clu_37354_NA	chr18:10870822:10900204:clu_37354_NA	0.224259	0.383536	0.159277	3.6012e-22
ENSBTAG00000009446	chr18:clu_37354_NA	chr18:10870822:10904898:clu_37354_NA	0.00296103	0.00677706	0.00381603	3.6012e-22
ENSBTAG00000009446	chr18:clu_37354_NA	chr18:10870822:10909131:clu_37354_NA	0.00118718	0.00505567	0.00386849	3.6012e-22
ENSBTAG00000009446	chr18:clu_37354_NA	chr18:10870822:10919932:clu_37354_NA	0.000843744	0.00653035	0.0056866	3.6012e-22
ENSBTAG00000009446	chr18:clu_37354_NA	chr18:10900272:10900362:clu_37354_NA	0.00219438	0.0030262	0.000831823	3.6012e-22
ENSBTAG00000009446	chr18:clu_37354_NA	chr18:10900272:10904898:clu_37354_NA	0.313901	0.184886	-0.129015	3.6012e-22
ENSBTAG00000009446	chr18:clu_37354_NA	chr18:10900272:10909131:clu_37354_NA	0.00372622	0.00217376	-0.00155246	3.6012e-22
ENSBTAG00000009446	chr18:clu_37354_NA	chr18:10900551:10904898:clu_37354_NA	0.00218105	0.00799492	0.00581387	3.6012e-22
ENSBTAG00000009446	chr18:clu_37354_NA	chr18:10904958:10909131:clu_37354_NA	0.265071	0.20494	-0.0601313	3.6012e-22
ENSBTAG00000009446	chr18:clu_37354_NA	chr18:10904958:10919932:clu_37354_NA	0.00132177	0.00127889	-4.28834e-05	3.6012e-22
ENSBTAG00000009446	chr18:clu_37354_NA	chr18:10910177:10919932:clu_37354_NA	0.182354	0.193802	0.0114478	3.6012e-22
ENSBTAG00000010447	chr29:clu_4172_NA	chr29:49607455:49609033:clu_4172_NA	0.384155	0.492887	0.108732	4.18456e-22
ENSBTAG00000010447	chr29:clu_4172_NA	chr29:49607455:49611479:clu_4172_NA	0.00742585	0.00817049	0.000744639	4.18456e-22
ENSBTAG00000010447	chr29:clu_4172_NA	chr29:49609203:49611479:clu_4172_NA	0.608419	0.498943	-0.109477	4.18456e-22
ENSBTAG00000052504	chr7:clu_8321_NA	chr7:6685436:6685968:clu_8321_NA	0.42566	0.601095	0.175435	4.37183e-22
ENSBTAG00000052504	chr7:clu_8321_NA	chr7:6685436:6686978:clu_8321_NA	0.00211559	0.00146974	-0.000645846	4.37183e-22
ENSBTAG00000052504	chr7:clu_8321_NA	chr7:6686793:6686978:clu_8321_NA	0.570728	0.396396	-0.174332	4.37183e-22
ENSBTAG00000052504	chr7:clu_8321_NA	chr7:6686855:6686978:clu_8321_NA	0.001497	0.00103978	-0.000457213	4.37183e-22
ENSBTAG00000000292	chr29:clu_4041_NA	chr29:45566314:45566608:clu_4041_NA	0.0043505	0.00506464	0.000714145	4.65541e-22
ENSBTAG00000000292	chr29:clu_4041_NA	chr29:45566314:45568030:clu_4041_NA	0.000993127	0.0023305	0.00133737	4.65541e-22
ENSBTAG00000000292	chr29:clu_4041_NA	chr29:45566314:45568555:clu_4041_NA	0.334219	0.581517	0.247297	4.65541e-22
ENSBTAG00000000292	chr29:clu_4041_NA	chr29:45566314:45569043:clu_4041_NA	0.00267016	0.00166204	-0.00100812	4.65541e-22
ENSBTAG00000000292	chr29:clu_4041_NA	chr29:45566805:45568555:clu_4041_NA	0.00240721	0.00149836	-0.000908843	4.65541e-22
ENSBTAG00000000292	chr29:clu_4041_NA	chr29:45566844:45568555:clu_4041_NA	0.0138695	0.00863306	-0.00523645	4.65541e-22
ENSBTAG00000000292	chr29:clu_4041_NA	chr29:45568205:45568555:clu_4041_NA	0.0061233	0.00381144	-0.00231186	4.65541e-22
ENSBTAG00000000292	chr29:clu_4041_NA	chr29:45568675:45569043:clu_4041_NA	0.635367	0.395483	-0.239883	4.65541e-22
ENSBTAG00000010157	chr5:clu_16706_NA	chr5:110314188:110314415:clu_16706_NA	0.441404	0.604812	0.163408	5.35923e-22
ENSBTAG00000010157	chr5:clu_16706_NA	chr5:110314188:110314419:clu_16706_NA	0.00118353	0.0017667	0.000583166	5.35923e-22
ENSBTAG00000010157	chr5:clu_16706_NA	chr5:110314188:110314968:clu_16706_NA	0.00522218	0.00901717	0.00379498	5.35923e-22
ENSBTAG00000010157	chr5:clu_16706_NA	chr5:110314533:110314968:clu_16706_NA	0.55219	0.384404	-0.167786	5.35923e-22
ENSBTAG00000006439	chrX:clu_26865_NA	chrX:2848874:2961426:clu_26865_NA	0.00257153	0.00549165	0.00292012	5.41366e-22
ENSBTAG00000006439	chrX:clu_26865_NA	chrX:2856366:2865509:clu_26865_NA	0.0147454	0.00638005	-0.00836537	5.41366e-22
ENSBTAG00000006439	chrX:clu_26865_NA	chrX:2856366:2980428:clu_26865_NA	0.289337	0.511243	0.221906	5.41366e-22
ENSBTAG00000006439	chrX:clu_26865_NA	chrX:2926634:2935188:clu_26865_NA	0.0042158	0.00310946	-0.00110633	5.41366e-22
ENSBTAG00000006439	chrX:clu_26865_NA	chrX:2926634:2938532:clu_26865_NA	0.0825399	0.0595336	-0.0230063	5.41366e-22
ENSBTAG00000006439	chrX:clu_26865_NA	chrX:2926634:2940136:clu_26865_NA	0.0955108	0.053841	-0.0416698	5.41366e-22
ENSBTAG00000006439	chrX:clu_26865_NA	chrX:2926634:2956132:clu_26865_NA	0.00390689	0.0036221	-0.000284788	5.41366e-22
ENSBTAG00000006439	chrX:clu_26865_NA	chrX:2926634:2957424:clu_26865_NA	0.00177033	0.00144743	-0.000322896	5.41366e-22
ENSBTAG00000006439	chrX:clu_26865_NA	chrX:2926634:2961369:clu_26865_NA	0.00352345	0.00153129	-0.00199217	5.41366e-22
ENSBTAG00000006439	chrX:clu_26865_NA	chrX:2926634:2968888:clu_26865_NA	0.00186534	0.0010358	-0.000829538	5.41366e-22
ENSBTAG00000006439	chrX:clu_26865_NA	chrX:2926634:2980428:clu_26865_NA	0.0365755	0.030943	-0.00563252	5.41366e-22
ENSBTAG00000006439	chrX:clu_26865_NA	chrX:2926634:2988529:clu_26865_NA	0.00912882	0.00740436	-0.00172446	5.41366e-22
ENSBTAG00000006439	chrX:clu_26865_NA	chrX:2935586:2938532:clu_26865_NA	0.00113934	0.00228687	0.00114752	5.41366e-22
ENSBTAG00000006439	chrX:clu_26865_NA	chrX:2938579:2940136:clu_26865_NA	0.0632431	0.0439927	-0.0192504	5.41366e-22
ENSBTAG00000006439	chrX:clu_26865_NA	chrX:2940278:2941491:clu_26865_NA	0.0102412	0.0162771	0.00603598	5.41366e-22
ENSBTAG00000006439	chrX:clu_26865_NA	chrX:2940278:2968888:clu_26865_NA	0.0012202	0.00102732	-0.000192878	5.41366e-22
ENSBTAG00000006439	chrX:clu_26865_NA	chrX:2940278:2980428:clu_26865_NA	0.00417934	0.00272076	-0.00145858	5.41366e-22
ENSBTAG00000006439	chrX:clu_26865_NA	chrX:2941605:2943549:clu_26865_NA	0.0069081	0.00455466	-0.00235344	5.41366e-22
ENSBTAG00000006439	chrX:clu_26865_NA	chrX:2941605:2955434:clu_26865_NA	0.00176568	0.0017693	3.62419e-06	5.41366e-22
ENSBTAG00000006439	chrX:clu_26865_NA	chrX:2941605:2957424:clu_26865_NA	0.00189834	0.00525804	0.0033597	5.41366e-22
ENSBTAG00000006439	chrX:clu_26865_NA	chrX:2941605:2961369:clu_26865_NA	0.00474666	0.00519946	0.000452795	5.41366e-22
ENSBTAG00000006439	chrX:clu_26865_NA	chrX:2941605:2968888:clu_26865_NA	0.00136423	0.00379395	0.00242972	5.41366e-22
ENSBTAG00000006439	chrX:clu_26865_NA	chrX:2941605:2980428:clu_26865_NA	0.00624067	0.00997827	0.0037376	5.41366e-22
ENSBTAG00000006439	chrX:clu_26865_NA	chrX:2943876:2956132:clu_26865_NA	0.00120633	0.00324209	0.00203576	5.41366e-22
ENSBTAG00000006439	chrX:clu_26865_NA	chrX:2943876:2980428:clu_26865_NA	0.00125257	0.00136902	0.000116449	5.41366e-22
ENSBTAG00000006439	chrX:clu_26865_NA	chrX:2955580:2956132:clu_26865_NA	0.00253251	0.0035699	0.00103739	5.41366e-22
ENSBTAG00000006439	chrX:clu_26865_NA	chrX:2956240:2957424:clu_26865_NA	0.00971699	0.0136493	0.00393234	5.41366e-22
ENSBTAG00000006439	chrX:clu_26865_NA	chrX:2956240:2961369:clu_26865_NA	0.00258606	0.00216655	-0.000419508	5.41366e-22
ENSBTAG00000006439	chrX:clu_26865_NA	chrX:2956240:2980428:clu_26865_NA	0.00266469	0.00146089	-0.0012038	5.41366e-22
ENSBTAG00000006439	chrX:clu_26865_NA	chrX:2957559:2961369:clu_26865_NA	0.00806268	0.0114184	0.00335569	5.41366e-22
ENSBTAG00000006439	chrX:clu_26865_NA	chrX:2957559:2961426:clu_26865_NA	0.00186047	0.00155321	-0.000307268	5.41366e-22
ENSBTAG00000006439	chrX:clu_26865_NA	chrX:2961546:2965967:clu_26865_NA	0.00558198	0.00566082	7.88403e-05	5.41366e-22
ENSBTAG00000006439	chrX:clu_26865_NA	chrX:2961546:2968888:clu_26865_NA	0.0065707	0.0068283	0.000257603	5.41366e-22
ENSBTAG00000006439	chrX:clu_26865_NA	chrX:2961546:2980428:clu_26865_NA	0.0193126	0.0191158	-0.000196794	5.41366e-22
ENSBTAG00000006439	chrX:clu_26865_NA	chrX:2966078:2968888:clu_26865_NA	0.00547341	0.00770832	0.0022349	5.41366e-22
ENSBTAG00000006439	chrX:clu_26865_NA	chrX:2966078:2980428:clu_26865_NA	0.00356658	0.00364459	7.80028e-05	5.41366e-22
ENSBTAG00000006439	chrX:clu_26865_NA	chrX:2968943:2980428:clu_26865_NA	0.0206205	0.0171633	-0.00345716	5.41366e-22
ENSBTAG00000006439	chrX:clu_26865_NA	chrX:2980534:2984995:clu_26865_NA	0.00340573	0.00362414	0.000218408	5.41366e-22
ENSBTAG00000006439	chrX:clu_26865_NA	chrX:2980534:2988529:clu_26865_NA	0.253871	0.109848	-0.144023	5.41366e-22
ENSBTAG00000006439	chrX:clu_26865_NA	chrX:2985035:2988529:clu_26865_NA	0.00307682	0.00553578	0.00245896	5.41366e-22
ENSBTAG00000009414	chr18:clu_38611_NA	chr18:49489123:49490040:clu_38611_NA	0.000954054	0.00368113	0.00272708	6.58833e-22
ENSBTAG00000009414	chr18:clu_38611_NA	chr18:49489146:49490040:clu_38611_NA	0.287218	0.489037	0.20182	6.58833e-22
ENSBTAG00000009414	chr18:clu_38611_NA	chr18:49489146:49491005:clu_38611_NA	0.00228043	0.00162514	-0.000655291	6.58833e-22
ENSBTAG00000009414	chr18:clu_38611_NA	chr18:49490138:49491005:clu_38611_NA	0.709548	0.505656	-0.203891	6.58833e-22
ENSBTAG00000004268	chr7:clu_8793_NA	chr7:16526066:16527662:clu_8793_NA	0.110101	0.30814	0.198039	6.81926e-22
ENSBTAG00000004268	chr7:clu_8793_NA	chr7:16526072:16527429:clu_8793_NA	0.000275589	0.00565232	0.00537673	6.81926e-22
ENSBTAG00000004268	chr7:clu_8793_NA	chr7:16526072:16527662:clu_8793_NA	0.384656	0.57194	0.187284	6.81926e-22
ENSBTAG00000004268	chr7:clu_8793_NA	chr7:16526162:16527662:clu_8793_NA	0.260922	0.0480985	-0.212823	6.81926e-22
ENSBTAG00000004268	chr7:clu_8793_NA	chr7:16526184:16527662:clu_8793_NA	0.00629396	0.00170441	-0.00458955	6.81926e-22
ENSBTAG00000004268	chr7:clu_8793_NA	chr7:16527343:16527429:clu_8793_NA	0.0194309	0.00109748	-0.0183335	6.81926e-22
ENSBTAG00000004268	chr7:clu_8793_NA	chr7:16527357:16527662:clu_8793_NA	0.0164839	0.0033986	-0.0130853	6.81926e-22
ENSBTAG00000004268	chr7:clu_8793_NA	chr7:16527522:16527662:clu_8793_NA	0.201836	0.0599686	-0.141868	6.81926e-22
ENSBTAG00000012587	chr7:clu_8260_NA	chr7:5842465:5842835:clu_8260_NA	0.789869	0.555328	-0.234542	6.82132e-22
ENSBTAG00000012587	chr7:clu_8260_NA	chr7:5842465:5843311:clu_8260_NA	0.0297362	0.0570245	0.0272883	6.82132e-22
ENSBTAG00000012587	chr7:clu_8260_NA	chr7:5842925:5843311:clu_8260_NA	0.0309067	0.0531571	0.0222504	6.82132e-22
ENSBTAG00000012587	chr7:clu_8260_NA	chr7:5842931:5843311:clu_8260_NA	0.149488	0.334491	0.185003	6.82132e-22
ENSBTAG00000008719	chr22:clu_5616_NA	chr22:47763084:47767397:clu_5616_NA	0.00188252	0.00306385	0.00118133	7.09909e-22
ENSBTAG00000008719	chr22:clu_5616_NA	chr22:47763095:47764513:clu_5616_NA	0.00228424	0.00708263	0.00479839	7.09909e-22
ENSBTAG00000008719	chr22:clu_5616_NA	chr22:47763095:47765999:clu_5616_NA	4.93149e-05	0.00587857	0.00582925	7.09909e-22
ENSBTAG00000008719	chr22:clu_5616_NA	chr22:47763095:47767397:clu_5616_NA	0.218288	0.352634	0.134345	7.09909e-22
ENSBTAG00000008719	chr22:clu_5616_NA	chr22:47763095:47770826:clu_5616_NA	0.00282779	0.00609216	0.00326437	7.09909e-22
ENSBTAG00000008719	chr22:clu_5616_NA	chr22:47763095:47776769:clu_5616_NA	0.115055	0.124908	0.00985315	7.09909e-22
ENSBTAG00000008719	chr22:clu_5616_NA	chr22:47764563:47767397:clu_5616_NA	0.000895911	0.00397885	0.00308294	7.09909e-22
ENSBTAG00000008719	chr22:clu_5616_NA	chr22:47767508:47770826:clu_5616_NA	0.0132784	0.0290303	0.0157519	7.09909e-22
ENSBTAG00000008719	chr22:clu_5616_NA	chr22:47767508:47776769:clu_5616_NA	0.212964	0.288442	0.0754775	7.09909e-22
ENSBTAG00000008719	chr22:clu_5616_NA	chr22:47767508:47780323:clu_5616_NA	0.00182625	0.000752373	-0.00107388	7.09909e-22
ENSBTAG00000008719	chr22:clu_5616_NA	chr22:47776881:47779336:clu_5616_NA	0.0073893	0.00354564	-0.00384366	7.09909e-22
ENSBTAG00000008719	chr22:clu_5616_NA	chr22:47776881:47780147:clu_5616_NA	0.00168455	0.00462568	0.00294114	7.09909e-22
ENSBTAG00000008719	chr22:clu_5616_NA	chr22:47776881:47780323:clu_5616_NA	0.414577	0.164443	-0.250134	7.09909e-22
ENSBTAG00000008719	chr22:clu_5616_NA	chr22:47776881:47786084:clu_5616_NA	0.000856954	0.00200185	0.00114489	7.09909e-22
ENSBTAG00000008719	chr22:clu_5616_NA	chr22:47779490:47780323:clu_5616_NA	0.00614042	0.00352202	-0.0026184	7.09909e-22
ENSBTAG00000008840	chr13:clu_29236_NA	chr13:61108202:61108447:clu_29236_NA	0.00348224	0.00324005	-0.000242184	7.60821e-22
ENSBTAG00000008840	chr13:clu_29236_NA	chr13:61108202:61116210:clu_29236_NA	0.00680626	0.00511575	-0.00169051	7.60821e-22
ENSBTAG00000008840	chr13:clu_29236_NA	chr13:61108202:61116252:clu_29236_NA	0.287404	0.215573	-0.0718316	7.60821e-22
ENSBTAG00000008840	chr13:clu_29236_NA	chr13:61108202:61121350:clu_29236_NA	0.0351715	0.026445	-0.00872656	7.60821e-22
ENSBTAG00000008840	chr13:clu_29236_NA	chr13:61108202:61129512:clu_29236_NA	0.00408149	0.00310829	-0.000973197	7.60821e-22
ENSBTAG00000008840	chr13:clu_29236_NA	chr13:61116350:61121350:clu_29236_NA	0.232494	0.272087	0.0395931	7.60821e-22
ENSBTAG00000008840	chr13:clu_29236_NA	chr13:61116350:61129512:clu_29236_NA	0.00626819	0.00479749	-0.00147069	7.60821e-22
ENSBTAG00000008840	chr13:clu_29236_NA	chr13:61121432:61127695:clu_29236_NA	0.176392	0.283447	0.107055	7.60821e-22
ENSBTAG00000008840	chr13:clu_29236_NA	chr13:61121432:61129576:clu_29236_NA	0.00302542	0.00227056	-0.000754856	7.60821e-22
ENSBTAG00000008840	chr13:clu_29236_NA	chr13:61121528:61127695:clu_29236_NA	0.00254318	0.00190843	-0.00063475	7.60821e-22
ENSBTAG00000008840	chr13:clu_29236_NA	chr13:61121528:61129576:clu_29236_NA	0.0013044	0.000978785	-0.000325612	7.60821e-22
ENSBTAG00000008840	chr13:clu_29236_NA	chr13:61127783:61129512:clu_29236_NA	0.00345472	0.00259296	-0.000861752	7.60821e-22
ENSBTAG00000008840	chr13:clu_29236_NA	chr13:61127783:61129522:clu_29236_NA	0.00433939	0.00325647	-0.00108292	7.60821e-22
ENSBTAG00000008840	chr13:clu_29236_NA	chr13:61127783:61129576:clu_29236_NA	0.233233	0.175179	-0.0580538	7.60821e-22
ENSBTAG00000021067	chr26:clu_48247_NA	chr26:23095397:23096075:clu_48247_NA	0.362083	0.283263	-0.0788192	7.759e-22
ENSBTAG00000021067	chr26:clu_48247_NA	chr26:23095397:23096982:clu_48247_NA	0.00324086	0.00258717	-0.000653684	7.759e-22
ENSBTAG00000021067	chr26:clu_48247_NA	chr26:23096150:23096982:clu_48247_NA	0.380706	0.297849	-0.0828573	7.759e-22
ENSBTAG00000021067	chr26:clu_48247_NA	chr26:23096150:23104721:clu_48247_NA	0.00449247	0.00351846	-0.000974007	7.759e-22
ENSBTAG00000021067	chr26:clu_48247_NA	chr26:23097046:23104721:clu_48247_NA	0.249478	0.412783	0.163304	7.759e-22
ENSBTAG00000000010	chr21:clu_47181_NA	chr21:34210069:34211408:clu_47181_NA	0.00158045	0.00725188	0.00567143	8.99311e-22
ENSBTAG00000000010	chr21:clu_47181_NA	chr21:34210119:34211408:clu_47181_NA	0.105847	0.277563	0.171717	8.99311e-22
ENSBTAG00000000010	chr21:clu_47181_NA	chr21:34210119:34213195:clu_47181_NA	0.0103781	0.00831557	-0.00206252	8.99311e-22
ENSBTAG00000000010	chr21:clu_47181_NA	chr21:34210160:34211408:clu_47181_NA	0.00556344	0.00445777	-0.00110566	8.99311e-22
ENSBTAG00000000010	chr21:clu_47181_NA	chr21:34211077:34211408:clu_47181_NA	0.00271357	0.00217428	-0.000539288	8.99311e-22
ENSBTAG00000000010	chr21:clu_47181_NA	chr21:34211620:34213195:clu_47181_NA	0.873918	0.700237	-0.173681	8.99311e-22
ENSBTAG00000014118	chr25:clu_12638_NA	chr25:1073257:1081591:clu_12638_NA	0.00785941	0.0126997	0.00484025	9.35692e-22
ENSBTAG00000014118	chr25:clu_12638_NA	chr25:1073257:1081734:clu_12638_NA	0.321165	0.241933	-0.0792322	9.35692e-22
ENSBTAG00000014118	chr25:clu_12638_NA	chr25:1073257:1081852:clu_12638_NA	0.0110103	0.0084394	-0.0025709	9.35692e-22
ENSBTAG00000014118	chr25:clu_12638_NA	chr25:1081788:1081852:clu_12638_NA	0.342664	0.25814	-0.0845237	9.35692e-22
ENSBTAG00000014118	chr25:clu_12638_NA	chr25:1081788:1082006:clu_12638_NA	0.0159926	0.012062	-0.00393059	9.35692e-22
ENSBTAG00000014118	chr25:clu_12638_NA	chr25:1081935:1082006:clu_12638_NA	0.29787	0.464135	0.166265	9.35692e-22
ENSBTAG00000014118	chr25:clu_12638_NA	chr25:1081935:1082045:clu_12638_NA	0.00343871	0.00259121	-0.000847496	9.35692e-22
ENSBTAG00000016501	chr15:clu_11767_NA	chr15:76638289:76638542:clu_11767_NA	0.90358	0.72791	-0.17567	1.01909e-21
ENSBTAG00000016501	chr15:clu_11767_NA	chr15:76638289:76642456:clu_11767_NA	0.000875745	0.00756887	0.00669313	1.01909e-21
ENSBTAG00000016501	chr15:clu_11767_NA	chr15:76638723:76641792:clu_11767_NA	0.00217249	0.00175013	-0.000422367	1.01909e-21
ENSBTAG00000016501	chr15:clu_11767_NA	chr15:76638723:76642270:clu_11767_NA	0.00668373	0.00538431	-0.00129942	1.01909e-21
ENSBTAG00000016501	chr15:clu_11767_NA	chr15:76638723:76642456:clu_11767_NA	0.0758746	0.248676	0.172801	1.01909e-21
ENSBTAG00000016501	chr15:clu_11767_NA	chr15:76638723:76642858:clu_11767_NA	0.00306891	0.00247227	-0.000596645	1.01909e-21
ENSBTAG00000016501	chr15:clu_11767_NA	chr15:76638741:76642456:clu_11767_NA	0.00774405	0.00623848	-0.00150557	1.01909e-21
ENSBTAG00000024595	chr9:clu_32040_NA	chr9:76835584:76863719:clu_32040_NA	0.0049608	0.00105657	-0.00390424	1.08808e-21
ENSBTAG00000024595	chr9:clu_32040_NA	chr9:76835836:76854077:clu_32040_NA	0.00130884	0.00092437	-0.000384466	1.08808e-21
ENSBTAG00000024595	chr9:clu_32040_NA	chr9:76835836:76863719:clu_32040_NA	0.292704	0.0614992	-0.231205	1.08808e-21
ENSBTAG00000024595	chr9:clu_32040_NA	chr9:76835836:76863722:clu_32040_NA	0.00432303	0.000908298	-0.00341473	1.08808e-21
ENSBTAG00000024595	chr9:clu_32040_NA	chr9:76835836:76874074:clu_32040_NA	0.0118122	0.00248182	-0.00933036	1.08808e-21
ENSBTAG00000024595	chr9:clu_32040_NA	chr9:76838163:76863719:clu_32040_NA	0.00231121	0.000485601	-0.00182561	1.08808e-21
ENSBTAG00000024595	chr9:clu_32040_NA	chr9:76857044:76863719:clu_32040_NA	0.00236556	0.000497021	-0.00186854	1.08808e-21
ENSBTAG00000024595	chr9:clu_32040_NA	chr9:76863631:76863719:clu_32040_NA	0.0050954	0.00107058	-0.00402482	1.08808e-21
ENSBTAG00000024595	chr9:clu_32040_NA	chr9:76864768:76874074:clu_32040_NA	0.302784	0.386467	0.0836834	1.08808e-21
ENSBTAG00000024595	chr9:clu_32040_NA	chr9:76864768:76877003:clu_32040_NA	0.00276983	0.000581959	-0.00218787	1.08808e-21
ENSBTAG00000024595	chr9:clu_32040_NA	chr9:76874228:76877003:clu_32040_NA	0.369565	0.544028	0.174462	1.08808e-21
ENSBTAG00000002135	chr5:clu_16197_NA	chr5:100298127:100300759:clu_16197_NA	0.321554	0.357474	0.0359204	1.2163e-21
ENSBTAG00000002135	chr5:clu_16197_NA	chr5:100298127:100302021:clu_16197_NA	0.0139064	0.00792191	-0.00598447	1.2163e-21
ENSBTAG00000002135	chr5:clu_16197_NA	chr5:100300881:100302021:clu_16197_NA	0.303991	0.173333	-0.130658	1.2163e-21
ENSBTAG00000002135	chr5:clu_16197_NA	chr5:100300881:100302602:clu_16197_NA	0.00354425	0.00202801	-0.00151623	1.2163e-21
ENSBTAG00000002135	chr5:clu_16197_NA	chr5:100302220:100302602:clu_16197_NA	0.163323	0.210957	0.0476338	1.2163e-21
ENSBTAG00000002135	chr5:clu_16197_NA	chr5:100302220:100303951:clu_16197_NA	0.00473733	0.00270091	-0.00203642	1.2163e-21
ENSBTAG00000002135	chr5:clu_16197_NA	chr5:100302705:100303951:clu_16197_NA	0.188944	0.245585	0.0566411	1.2163e-21
ENSBTAG00000051836	chrNKLS02001139.1:clu_6399_NA	chrNKLS02001139.1:38917:41530:clu_6399_NA	0.00958966	0.00174473	-0.00784493	1.37283e-21
ENSBTAG00000051836	chrNKLS02001139.1:clu_6399_NA	chrNKLS02001139.1:38917:42702:clu_6399_NA	0.125562	0.0227242	-0.102838	1.37283e-21
ENSBTAG00000051836	chrNKLS02001139.1:clu_6399_NA	chrNKLS02001139.1:38917:42886:clu_6399_NA	0.00715887	0.00131802	-0.00584085	1.37283e-21
ENSBTAG00000051836	chrNKLS02001139.1:clu_6399_NA	chrNKLS02001139.1:38917:47746:clu_6399_NA	0.00146975	0.0030374	0.00156765	1.37283e-21
ENSBTAG00000051836	chrNKLS02001139.1:clu_6399_NA	chrNKLS02001139.1:38917:47952:clu_6399_NA	0.0064218	0.00964965	0.00322784	1.37283e-21
ENSBTAG00000051836	chrNKLS02001139.1:clu_6399_NA	chrNKLS02001139.1:38917:55611:clu_6399_NA	0.0824471	0.0793763	-0.00307077	1.37283e-21
ENSBTAG00000051836	chrNKLS02001139.1:clu_6399_NA	chrNKLS02001139.1:38917:55889:clu_6399_NA	0.00704397	0.0195599	0.0125159	1.37283e-21
ENSBTAG00000051836	chrNKLS02001139.1:clu_6399_NA	chrNKLS02001139.1:38917:61130:clu_6399_NA	0.0591041	0.0756731	0.016569	1.37283e-21
ENSBTAG00000051836	chrNKLS02001139.1:clu_6399_NA	chrNKLS02001139.1:38917:62736:clu_6399_NA	0.0487377	0.0555668	0.00682912	1.37283e-21
ENSBTAG00000051836	chrNKLS02001139.1:clu_6399_NA	chrNKLS02001139.1:38917:66640:clu_6399_NA	0.00458472	0.00548976	0.000905045	1.37283e-21
ENSBTAG00000051836	chrNKLS02001139.1:clu_6399_NA	chrNKLS02001139.1:38917:67798:clu_6399_NA	0.00149517	0.00482575	0.00333059	1.37283e-21
ENSBTAG00000051836	chrNKLS02001139.1:clu_6399_NA	chrNKLS02001139.1:38921:61130:clu_6399_NA	0.00295294	0.0030656	0.000112667	1.37283e-21
ENSBTAG00000051836	chrNKLS02001139.1:clu_6399_NA	chrNKLS02001139.1:48027:55611:clu_6399_NA	0.00587043	0.00692617	0.00105575	1.37283e-21
ENSBTAG00000051836	chrNKLS02001139.1:clu_6399_NA	chrNKLS02001139.1:55725:55889:clu_6399_NA	0.0729138	0.0485932	-0.0243206	1.37283e-21
ENSBTAG00000051836	chrNKLS02001139.1:clu_6399_NA	chrNKLS02001139.1:56062:56150:clu_6399_NA	0.000381628	0.00275887	0.00237724	1.37283e-21
ENSBTAG00000051836	chrNKLS02001139.1:clu_6399_NA	chrNKLS02001139.1:56062:61130:clu_6399_NA	0.08587	0.069602	-0.016268	1.37283e-21
ENSBTAG00000051836	chrNKLS02001139.1:clu_6399_NA	chrNKLS02001139.1:56062:62736:clu_6399_NA	0.00810114	0.0181208	0.0100197	1.37283e-21
ENSBTAG00000051836	chrNKLS02001139.1:clu_6399_NA	chrNKLS02001139.1:61236:62736:clu_6399_NA	0.0974542	0.0982166	0.000762339	1.37283e-21
ENSBTAG00000051836	chrNKLS02001139.1:clu_6399_NA	chrNKLS02001139.1:62873:64078:clu_6399_NA	0.100101	0.156944	0.0568439	1.37283e-21
[truncated: 24,151 more rows]
