# Supplementary material for: Transcriptome Analyses Reveal Essential Roles of Alternative Splicing Regulation in Heat-Stressed Holstein Cows
Source: Int J Mol Sci. 2022 Sep 14;23(18):10664. doi: 10.3390/ijms231810664 (PMC9505234; doi:10.3390/ijms231810664)
Supplement: Supplementary file 1 [file ijms-23-10664-s001.zip › Table S3-Significant gene ontology (GO) terms involved in differentially spliced genes.xls]

## Sheet: Table S3
Table S3. Significant gene ontology (GO) terms involved in differentially spliced genes.
geneSet	description	size	overlap	expect	enrichmentRatio	FDR	database	link	userId
GO:0008380	RNA splicing	219	94	41.433	2.26872	8.33e-14	geneontology_Biological_Process_noRedundant	http://amigo.geneontology.org/amigo/term/GO:0008380	ENSBTAG00000001697;ENSBTAG00000011645;ENSBTAG00000011596;ENSBTAG00000017177;ENSBTAG00000015521;ENSBTAG00000037746;ENSBTAG00000019182;ENSBTAG00000009906;ENSBTAG00000020307;ENSBTAG00000027506;ENSBTAG00000001038;ENSBTAG00000011656;ENSBTAG00000008105;ENSBTAG00000007913;ENSBTAG00000008219;ENSBTAG00000016855;ENSBTAG00000008432;ENSBTAG00000004855;ENSBTAG00000019821;ENSBTAG00000014249;ENSBTAG00000007234;…
GO:0016071	mRNA metabolic process	359	122	67.9199	1.79623	1.49e-09	geneontology_Biological_Process_noRedundant	http://amigo.geneontology.org/amigo/term/GO:0016071	ENSBTAG00000001697;ENSBTAG00000011645;ENSBTAG00000013830;ENSBTAG00000006751;ENSBTAG00000025434;ENSBTAG00000011596;ENSBTAG00000017177;ENSBTAG00000015521;ENSBTAG00000019182;ENSBTAG00000009906;ENSBTAG00000020307;ENSBTAG00000048071;ENSBTAG00000011855;ENSBTAG00000021725;ENSBTAG00000027506;ENSBTAG00000011304;ENSBTAG00000001038;ENSBTAG00000011656;ENSBTAG00000008105;ENSBTAG00000020751;ENSBTAG00000001579;…
GO:0005681	spliceosomal complex	121	55	22.8922	2.40256	4.76e-09	geneontology_Cellular_Component_noRedundant	http://amigo.geneontology.org/amigo/term/GO:0005681	ENSBTAG00000001697;ENSBTAG00000011645;ENSBTAG00000020307;ENSBTAG00000027506;ENSBTAG00000001038;ENSBTAG00000011656;ENSBTAG00000016524;ENSBTAG00000004039;ENSBTAG00000007913;ENSBTAG00000016855;ENSBTAG00000007234;ENSBTAG00000014060;ENSBTAG00000008060;ENSBTAG00000010627;ENSBTAG00000023610;ENSBTAG00000002830;ENSBTAG00000014766;ENSBTAG00000011488;ENSBTAG00000002279;ENSBTAG00000013526;ENSBTAG00000018423;…
GO:0005740	mitochondrial envelope	490	145	92.704	1.56412	6.03e-07	geneontology_Cellular_Component_noRedundant	http://amigo.geneontology.org/amigo/term/GO:0005740	ENSBTAG00000012594;ENSBTAG00000000605;ENSBTAG00000023513;ENSBTAG00000030913;ENSBTAG00000021491;ENSBTAG00000007106;ENSBTAG00000030595;ENSBTAG00000020331;ENSBTAG00000038949;ENSBTAG00000000705;ENSBTAG00000004823;ENSBTAG00000018269;ENSBTAG00000010083;ENSBTAG00000011912;ENSBTAG00000004664;ENSBTAG00000001353;ENSBTAG00000034785;ENSBTAG00000015522;ENSBTAG00000000825;ENSBTAG00000004402;ENSBTAG00000014130;…
GO:0019866	organelle inner membrane	379	113	71.7037	1.57593	1.82e-05	geneontology_Cellular_Component_noRedundant	http://amigo.geneontology.org/amigo/term/GO:0019866	ENSBTAG00000012594;ENSBTAG00000000605;ENSBTAG00000001697;ENSBTAG00000023513;ENSBTAG00000011147;ENSBTAG00000021491;ENSBTAG00000030595;ENSBTAG00000020331;ENSBTAG00000038949;ENSBTAG00000000705;ENSBTAG00000004823;ENSBTAG00000018269;ENSBTAG00000010083;ENSBTAG00000011912;ENSBTAG00000004664;ENSBTAG00000001353;ENSBTAG00000034785;ENSBTAG00000015522;ENSBTAG00000000825;ENSBTAG00000014130;ENSBTAG00000001521;…
GO:0016604	nuclear body	368	110	69.6226	1.57995	1.94e-05	geneontology_Cellular_Component_noRedundant	http://amigo.geneontology.org/amigo/term/GO:0016604	ENSBTAG00000015069;ENSBTAG00000005862;ENSBTAG00000011645;ENSBTAG00000021158;ENSBTAG00000020935;ENSBTAG00000017177;ENSBTAG00000040368;ENSBTAG00000005564;ENSBTAG00000006708;ENSBTAG00000015521;ENSBTAG00000005870;ENSBTAG00000009906;ENSBTAG00000013063;ENSBTAG00000027506;ENSBTAG00000011656;ENSBTAG00000003257;ENSBTAG00000020751;ENSBTAG00000013225;ENSBTAG00000002323;ENSBTAG00000008432;ENSBTAG00000019821;…
GO:0002684	positive regulation of immune system process	437	126	82.6768	1.52401	1.96e-05	geneontology_Biological_Process_noRedundant	http://amigo.geneontology.org/amigo/term/GO:0002684	ENSBTAG00000003585;ENSBTAG00000001009;ENSBTAG00000011383;ENSBTAG00000001511;ENSBTAG00000017060;ENSBTAG00000005016;ENSBTAG00000020935;ENSBTAG00000025434;ENSBTAG00000011757;ENSBTAG00000004322;ENSBTAG00000001321;ENSBTAG00000019510;ENSBTAG00000009906;ENSBTAG00000048155;ENSBTAG00000007356;ENSBTAG00000034885;ENSBTAG00000032084;ENSBTAG00000010664;ENSBTAG00000007213;ENSBTAG00000004969;ENSBTAG00000020801;…
GO:0098798	mitochondrial protein complex	236	77	44.6493	1.72455	2.53e-05	geneontology_Cellular_Component_noRedundant	http://amigo.geneontology.org/amigo/term/GO:0098798	ENSBTAG00000012594;ENSBTAG00000000605;ENSBTAG00000019542;ENSBTAG00000023513;ENSBTAG00000021491;ENSBTAG00000038949;ENSBTAG00000000705;ENSBTAG00000004823;ENSBTAG00000006075;ENSBTAG00000034785;ENSBTAG00000015522;ENSBTAG00000000825;ENSBTAG00000001521;ENSBTAG00000016266;ENSBTAG00000003567;ENSBTAG00000000475;ENSBTAG00000021188;ENSBTAG00000012788;ENSBTAG00000012041;ENSBTAG00000014878;ENSBTAG00000001782;…
GO:0050776	regulation of immune response	336	99	63.5685	1.55738	0.000112	geneontology_Biological_Process_noRedundant	http://amigo.geneontology.org/amigo/term/GO:0050776	ENSBTAG00000033319;ENSBTAG00000011383;ENSBTAG00000001511;ENSBTAG00000008299;ENSBTAG00000017060;ENSBTAG00000011757;ENSBTAG00000001321;ENSBTAG00000019510;ENSBTAG00000009906;ENSBTAG00000048155;ENSBTAG00000007356;ENSBTAG00000034885;ENSBTAG00000010664;ENSBTAG00000008303;ENSBTAG00000020736;ENSBTAG00000004969;ENSBTAG00000020801;ENSBTAG00000008864;ENSBTAG00000015271;ENSBTAG00000040569;ENSBTAG00000002302;…
GO:0005773	vacuole	288	86	54.4873	1.57835	0.000277	geneontology_Cellular_Component_noRedundant	http://amigo.geneontology.org/amigo/term/GO:0005773	ENSBTAG00000021819;ENSBTAG00000007939;ENSBTAG00000009933;ENSBTAG00000011147;ENSBTAG00000021901;ENSBTAG00000009615;ENSBTAG00000012981;ENSBTAG00000002748;ENSBTAG00000001321;ENSBTAG00000018761;ENSBTAG00000018846;ENSBTAG00000006063;ENSBTAG00000008439;ENSBTAG00000005280;ENSBTAG00000027337;ENSBTAG00000016959;ENSBTAG00000019059;ENSBTAG00000016355;ENSBTAG00000004855;ENSBTAG00000012987;ENSBTAG00000007272;…
GO:0042175	nuclear outer membrane-endoplasmic reticulum membrane network	476	129	90.0553	1.43245	0.000321	geneontology_Cellular_Component_noRedundant	http://amigo.geneontology.org/amigo/term/GO:0042175	ENSBTAG00000023607;ENSBTAG00000009614;ENSBTAG00000009104;ENSBTAG00000011147;ENSBTAG00000030913;ENSBTAG00000011225;ENSBTAG00000019500;ENSBTAG00000018299;ENSBTAG00000011757;ENSBTAG00000005694;ENSBTAG00000011987;ENSBTAG00000020480;ENSBTAG00000002105;ENSBTAG00000000152;ENSBTAG00000004824;ENSBTAG00000013254;ENSBTAG00000007080;ENSBTAG00000017423;ENSBTAG00000003388;ENSBTAG00000010805;ENSBTAG00000013201;…
GO:0043632	modification-dependent macromolecule catabolic process	354	101	66.9739	1.50805	0.000321	geneontology_Biological_Process_noRedundant	http://amigo.geneontology.org/amigo/term/GO:0043632	ENSBTAG00000020122;ENSBTAG00000015069;ENSBTAG00000009933;ENSBTAG00000013317;ENSBTAG00000011147;ENSBTAG00000019952;ENSBTAG00000048090;ENSBTAG00000046956;ENSBTAG00000015732;ENSBTAG00000011757;ENSBTAG00000005564;ENSBTAG00000006708;ENSBTAG00000038842;ENSBTAG00000008068;ENSBTAG00000019867;ENSBTAG00000002033;ENSBTAG00000003067;ENSBTAG00000048071;ENSBTAG00000012147;ENSBTAG00000011855;ENSBTAG00000018848;…
GO:0044257	cellular protein catabolic process	429	118	81.1633	1.45386	0.000322	geneontology_Biological_Process_noRedundant	http://amigo.geneontology.org/amigo/term/GO:0044257	ENSBTAG00000020122;ENSBTAG00000015069;ENSBTAG00000009933;ENSBTAG00000013317;ENSBTAG00000011147;ENSBTAG00000019952;ENSBTAG00000048090;ENSBTAG00000009615;ENSBTAG00000046956;ENSBTAG00000015732;ENSBTAG00000011757;ENSBTAG00000005564;ENSBTAG00000006708;ENSBTAG00000038842;ENSBTAG00000008068;ENSBTAG00000019867;ENSBTAG00000002033;ENSBTAG00000003067;ENSBTAG00000012147;ENSBTAG00000018848;ENSBTAG00000005682;…
GO:0007005	mitochondrion organization	287	85	54.2981	1.56543	0.000322	geneontology_Biological_Process_noRedundant	http://amigo.geneontology.org/amigo/term/GO:0007005	ENSBTAG00000011140;ENSBTAG00000023513;ENSBTAG00000015310;ENSBTAG00000030913;ENSBTAG00000020935;ENSBTAG00000030595;ENSBTAG00000024105;ENSBTAG00000000705;ENSBTAG00000018269;ENSBTAG00000018761;ENSBTAG00000001353;ENSBTAG00000034785;ENSBTAG00000001521;ENSBTAG00000000475;ENSBTAG00000033136;ENSBTAG00000003177;ENSBTAG00000018116;ENSBTAG00000012041;ENSBTAG00000014878;ENSBTAG00000010480;ENSBTAG00000009449;…
GO:0009894	regulation of catabolic process	409	113	77.3795	1.46034	0.000366	geneontology_Biological_Process_noRedundant	http://amigo.geneontology.org/amigo/term/GO:0009894	ENSBTAG00000009933;ENSBTAG00000009615;ENSBTAG00000006751;ENSBTAG00000046956;ENSBTAG00000020935;ENSBTAG00000015732;ENSBTAG00000025434;ENSBTAG00000011757;ENSBTAG00000020480;ENSBTAG00000005564;ENSBTAG00000006708;ENSBTAG00000009021;ENSBTAG00000008068;ENSBTAG00000013254;ENSBTAG00000019867;ENSBTAG00000002033;ENSBTAG00000004256;ENSBTAG00000018851;ENSBTAG00000005682;ENSBTAG00000021725;ENSBTAG00000015910;…
GO:0036002	pre-mRNA binding	20	13	3.78384	3.43567	0.000366	geneontology_Molecular_Function_noRedundant	http://amigo.geneontology.org/amigo/term/GO:0036002	ENSBTAG00000001697;ENSBTAG00000011645;ENSBTAG00000023610;ENSBTAG00000001055;ENSBTAG00000002830;ENSBTAG00000011488;ENSBTAG00000018423;ENSBTAG00000018258;ENSBTAG00000002603;ENSBTAG00000001035;ENSBTAG00000019091;ENSBTAG00000045828;ENSBTAG00000031688
GO:0005759	mitochondrial matrix	245	74	46.352	1.59648	0.000494	geneontology_Cellular_Component_noRedundant	http://amigo.geneontology.org/amigo/term/GO:0005759	ENSBTAG00000012594;ENSBTAG00000019542;ENSBTAG00000023513;ENSBTAG00000011796;ENSBTAG00000021630;ENSBTAG00000006463;ENSBTAG00000004409;ENSBTAG00000038949;ENSBTAG00000004823;ENSBTAG00000006075;ENSBTAG00000010083;ENSBTAG00000001353;ENSBTAG00000034785;ENSBTAG00000015522;ENSBTAG00000011471;ENSBTAG00000000825;ENSBTAG00000006962;ENSBTAG00000005843;ENSBTAG00000021188;ENSBTAG00000007484;ENSBTAG00000011787;…
GO:0033365	protein localization to organelle	397	109	75.1092	1.45122	0.000608	geneontology_Biological_Process_noRedundant	http://amigo.geneontology.org/amigo/term/GO:0033365	ENSBTAG00000001009;ENSBTAG00000011143;ENSBTAG00000009933;ENSBTAG00000001511;ENSBTAG00000023513;ENSBTAG00000005016;ENSBTAG00000009151;ENSBTAG00000016309;ENSBTAG00000011757;ENSBTAG00000007614;ENSBTAG00000012803;ENSBTAG00000014353;ENSBTAG00000015723;ENSBTAG00000000152;ENSBTAG00000013254;ENSBTAG00000019182;ENSBTAG00000009906;ENSBTAG00000001352;ENSBTAG00000001353;ENSBTAG00000034785;ENSBTAG00000005682;…
GO:0005768	endosome	426	115	80.5957	1.42687	0.000735	geneontology_Cellular_Component_noRedundant	http://amigo.geneontology.org/amigo/term/GO:0005768	ENSBTAG00000021819;ENSBTAG00000007939;ENSBTAG00000009933;ENSBTAG00000011383;ENSBTAG00000021364;ENSBTAG00000011147;ENSBTAG00000002966;ENSBTAG00000046385;ENSBTAG00000009615;ENSBTAG00000007371;ENSBTAG00000018959;ENSBTAG00000002748;ENSBTAG00000009600;ENSBTAG00000018285;ENSBTAG00000019867;ENSBTAG00000019515;ENSBTAG00000015098;ENSBTAG00000011544;ENSBTAG00000001352;ENSBTAG00000015910;ENSBTAG00000006063;…
GO:1990234	transferase complex	493	130	93.2716	1.39378	0.000735	geneontology_Cellular_Component_noRedundant	http://amigo.geneontology.org/amigo/term/GO:1990234	ENSBTAG00000013317;ENSBTAG00000013938;ENSBTAG00000019952;ENSBTAG00000010658;ENSBTAG00000010298;ENSBTAG00000013830;ENSBTAG00000017994;ENSBTAG00000018299;ENSBTAG00000006463;ENSBTAG00000020480;ENSBTAG00000006708;ENSBTAG00000018796;ENSBTAG00000001671;ENSBTAG00000015138;ENSBTAG00000017189;ENSBTAG00000016606;ENSBTAG00000009246;ENSBTAG00000019867;ENSBTAG00000031335;ENSBTAG00000003388;ENSBTAG00000034495;…
GO:0098827	endoplasmic reticulum subcompartment	471	125	89.1094	1.40277	0.000735	geneontology_Cellular_Component_noRedundant	http://amigo.geneontology.org/amigo/term/GO:0098827	ENSBTAG00000023607;ENSBTAG00000009614;ENSBTAG00000009104;ENSBTAG00000011147;ENSBTAG00000030913;ENSBTAG00000011225;ENSBTAG00000019500;ENSBTAG00000018299;ENSBTAG00000011757;ENSBTAG00000005694;ENSBTAG00000011987;ENSBTAG00000020480;ENSBTAG00000002105;ENSBTAG00000004824;ENSBTAG00000007080;ENSBTAG00000017423;ENSBTAG00000003388;ENSBTAG00000010805;ENSBTAG00000013201;ENSBTAG00000019508;ENSBTAG00000009871;…
GO:0032446	protein modification by small protein conjugation	436	117	82.4877	1.41839	0.000758	geneontology_Biological_Process_noRedundant	http://amigo.geneontology.org/amigo/term/GO:0032446	ENSBTAG00000015069;ENSBTAG00000009933;ENSBTAG00000013317;ENSBTAG00000011147;ENSBTAG00000048090;ENSBTAG00000013830;ENSBTAG00000011757;ENSBTAG00000005564;ENSBTAG00000006708;ENSBTAG00000038842;ENSBTAG00000016606;ENSBTAG00000005870;ENSBTAG00000000152;ENSBTAG00000018286;ENSBTAG00000020630;ENSBTAG00000019867;ENSBTAG00000002033;ENSBTAG00000025612;ENSBTAG00000012147;ENSBTAG00000018848;ENSBTAG00000018851;…
GO:0006518	peptide metabolic process	469	124	88.731	1.39748	0.000875	geneontology_Biological_Process_noRedundant	http://amigo.geneontology.org/amigo/term/GO:0006518	ENSBTAG00000012594;ENSBTAG00000020122;ENSBTAG00000014724;ENSBTAG00000009104;ENSBTAG00000012898;ENSBTAG00000025434;ENSBTAG00000021630;ENSBTAG00000011757;ENSBTAG00000005694;ENSBTAG00000014351;ENSBTAG00000038949;ENSBTAG00000004823;ENSBTAG00000019182;ENSBTAG00000019510;ENSBTAG00000018426;ENSBTAG00000003205;ENSBTAG00000005190;ENSBTAG00000018846;ENSBTAG00000012065;ENSBTAG00000011471;ENSBTAG00000000825;…
GO:0003712	transcription coregulator activity	246	72	46.5412	1.54702	0.00145781	geneontology_Molecular_Function_noRedundant	http://amigo.geneontology.org/amigo/term/GO:0003712	ENSBTAG00000020122;ENSBTAG00000005503;ENSBTAG00000010298;ENSBTAG00000018255;ENSBTAG00000006786;ENSBTAG00000009906;ENSBTAG00000009308;ENSBTAG00000019502;ENSBTAG00000011656;ENSBTAG00000016524;ENSBTAG00000013114;ENSBTAG00000015334;ENSBTAG00000007387;ENSBTAG00000008432;ENSBTAG00000010681;ENSBTAG00000018272;ENSBTAG00000019821;ENSBTAG00000018048;ENSBTAG00000016103;ENSBTAG00000007559;ENSBTAG00000011215;…
GO:0004386	helicase activity	73	28	13.811	2.02737	0.00240235	geneontology_Molecular_Function_noRedundant	http://amigo.geneontology.org/amigo/term/GO:0004386	ENSBTAG00000014724;ENSBTAG00000009906;ENSBTAG00000034495;ENSBTAG00000004039;ENSBTAG00000013225;ENSBTAG00000009067;ENSBTAG00000019821;ENSBTAG00000044006;ENSBTAG00000018423;ENSBTAG00000020777;ENSBTAG00000015172;ENSBTAG00000003843;ENSBTAG00000021965;ENSBTAG00000015833;ENSBTAG00000020998;ENSBTAG00000014490;ENSBTAG00000030965;ENSBTAG00000005795;ENSBTAG00000033413;ENSBTAG00000022185;ENSBTAG00000020831;…
GO:0006644	phospholipid metabolic process	212	63	40.1087	1.57073	0.00241753	geneontology_Biological_Process_noRedundant	http://amigo.geneontology.org/amigo/term/GO:0006644	ENSBTAG00000003063;ENSBTAG00000018299;ENSBTAG00000020480;ENSBTAG00000002748;ENSBTAG00000020040;ENSBTAG00000006784;ENSBTAG00000004814;ENSBTAG00000009658;ENSBTAG00000003388;ENSBTAG00000001420;ENSBTAG00000000065;ENSBTAG00000017584;ENSBTAG00000016122;ENSBTAG00000014610;ENSBTAG00000013901;ENSBTAG00000005371;ENSBTAG00000008433;ENSBTAG00000019167;ENSBTAG00000004064;ENSBTAG00000004855;ENSBTAG00000010667;…
GO:0033044	regulation of chromosome organization	175	54	33.1086	1.631	0.00246745	geneontology_Biological_Process_noRedundant	http://amigo.geneontology.org/amigo/term/GO:0033044	ENSBTAG00000003064;ENSBTAG00000001511;ENSBTAG00000009451;ENSBTAG00000001671;ENSBTAG00000013580;ENSBTAG00000019470;ENSBTAG00000021725;ENSBTAG00000010664;ENSBTAG00000007303;ENSBTAG00000021209;ENSBTAG00000013225;ENSBTAG00000002999;ENSBTAG00000021709;ENSBTAG00000020161;ENSBTAG00000002763;ENSBTAG00000017355;ENSBTAG00000016526;ENSBTAG00000008010;ENSBTAG00000019914;ENSBTAG00000015713;ENSBTAG00000030162;…
GO:0002520	immune system development	463	120	87.5958	1.36993	0.00246745	geneontology_Biological_Process_noRedundant	http://amigo.geneontology.org/amigo/term/GO:0002520	ENSBTAG00000019043;ENSBTAG00000001009;ENSBTAG00000013317;ENSBTAG00000009614;ENSBTAG00000001511;ENSBTAG00000021901;ENSBTAG00000021158;ENSBTAG00000005016;ENSBTAG00000009615;ENSBTAG00000009151;ENSBTAG00000013830;ENSBTAG00000006751;ENSBTAG00000020935;ENSBTAG00000025434;ENSBTAG00000018255;ENSBTAG00000011757;ENSBTAG00000004322;ENSBTAG00000024105;ENSBTAG00000009658;ENSBTAG00000005190;ENSBTAG00000016998;…
GO:0051020	GTPase binding	234	68	44.2709	1.536	0.00246745	geneontology_Molecular_Function_noRedundant	http://amigo.geneontology.org/amigo/term/GO:0051020	ENSBTAG00000047856;ENSBTAG00000009615;ENSBTAG00000018796;ENSBTAG00000000152;ENSBTAG00000013254;ENSBTAG00000019510;ENSBTAG00000007080;ENSBTAG00000011544;ENSBTAG00000010271;ENSBTAG00000018851;ENSBTAG00000010395;ENSBTAG00000007648;ENSBTAG00000013330;ENSBTAG00000005957;ENSBTAG00000008075;ENSBTAG00000016501;ENSBTAG00000021700;ENSBTAG00000006898;ENSBTAG00000000215;ENSBTAG00000012987;ENSBTAG00000006656;…
GO:0031300	intrinsic component of organelle membrane	132	43	24.9733	1.72184	0.00294602	geneontology_Cellular_Component_noRedundant	http://amigo.geneontology.org/amigo/term/GO:0031300	ENSBTAG00000009085;ENSBTAG00000046385;ENSBTAG00000030595;ENSBTAG00000002105;ENSBTAG00000018285;ENSBTAG00000006177;ENSBTAG00000013330;ENSBTAG00000006670;ENSBTAG00000005181;ENSBTAG00000003126;ENSBTAG00000009307;ENSBTAG00000012041;ENSBTAG00000010001;ENSBTAG00000021780;ENSBTAG00000010566;ENSBTAG00000006881;ENSBTAG00000000202;ENSBTAG00000001192;ENSBTAG00000008309;ENSBTAG00000000428;ENSBTAG00000009157;…
GO:0044431	Golgi apparatus part	376	100	71.1361	1.40576	0.00304243	geneontology_Cellular_Component_noRedundant	http://amigo.geneontology.org/amigo/term/GO:0044431	ENSBTAG00000004471;ENSBTAG00000015010;ENSBTAG00000009085;ENSBTAG00000010357;ENSBTAG00000011147;ENSBTAG00000011626;ENSBTAG00000007371;ENSBTAG00000019500;ENSBTAG00000011757;ENSBTAG00000005694;ENSBTAG00000002105;ENSBTAG00000009246;ENSBTAG00000018285;ENSBTAG00000002033;ENSBTAG00000012090;ENSBTAG00000011317;ENSBTAG00000006177;ENSBTAG00000018295;ENSBTAG00000006063;ENSBTAG00000007497;ENSBTAG00000017424;…
GO:0016197	endosomal transport	110	37	20.8111	1.7779	0.00378487	geneontology_Biological_Process_noRedundant	http://amigo.geneontology.org/amigo/term/GO:0016197	ENSBTAG00000007939;ENSBTAG00000015010;ENSBTAG00000011383;ENSBTAG00000005016;ENSBTAG00000018959;ENSBTAG00000009246;ENSBTAG00000014310;ENSBTAG00000019515;ENSBTAG00000001352;ENSBTAG00000018846;ENSBTAG00000008439;ENSBTAG00000007497;ENSBTAG00000026320;ENSBTAG00000016959;ENSBTAG00000016501;ENSBTAG00000008417;ENSBTAG00000009305;ENSBTAG00000019906;ENSBTAG00000010492;ENSBTAG00000014468;ENSBTAG00000013708;…
GO:0140098	catalytic activity, acting on RNA	238	68	45.0277	1.51018	0.00378487	geneontology_Molecular_Function_noRedundant	http://amigo.geneontology.org/amigo/term/GO:0140098	ENSBTAG00000014724;ENSBTAG00000006751;ENSBTAG00000011796;ENSBTAG00000021630;ENSBTAG00000019612;ENSBTAG00000009906;ENSBTAG00000011471;ENSBTAG00000020546;ENSBTAG00000011304;ENSBTAG00000004039;ENSBTAG00000001579;ENSBTAG00000005843;ENSBTAG00000006898;ENSBTAG00000019821;ENSBTAG00000011285;ENSBTAG00000005385;ENSBTAG00000019810;ENSBTAG00000001856;ENSBTAG00000015758;ENSBTAG00000002223;ENSBTAG00000001780;…
GO:0008134	transcription factor binding	317	86	59.9738	1.43396	0.00392156	geneontology_Molecular_Function_noRedundant	http://amigo.geneontology.org/amigo/term/GO:0008134	ENSBTAG00000003064;ENSBTAG00000019043;ENSBTAG00000001009;ENSBTAG00000005503;ENSBTAG00000010298;ENSBTAG00000020935;ENSBTAG00000004322;ENSBTAG00000005564;ENSBTAG00000007614;ENSBTAG00000001086;ENSBTAG00000013580;ENSBTAG00000019470;ENSBTAG00000019502;ENSBTAG00000019645;ENSBTAG00000011656;ENSBTAG00000011541;ENSBTAG00000003257;ENSBTAG00000023179;ENSBTAG00000013225;ENSBTAG00000006951;ENSBTAG00000010681;…
GO:0044433	cytoplasmic vesicle part	393	103	74.3524	1.38529	0.00392156	geneontology_Cellular_Component_noRedundant	http://amigo.geneontology.org/amigo/term/GO:0044433	ENSBTAG00000007939;ENSBTAG00000011383;ENSBTAG00000021364;ENSBTAG00000011147;ENSBTAG00000002966;ENSBTAG00000021901;ENSBTAG00000046385;ENSBTAG00000005016;ENSBTAG00000009615;ENSBTAG00000007371;ENSBTAG00000005694;ENSBTAG00000018959;ENSBTAG00000002748;ENSBTAG00000018285;ENSBTAG00000019867;ENSBTAG00000019515;ENSBTAG00000015098;ENSBTAG00000018295;ENSBTAG00000015796;ENSBTAG00000005280;ENSBTAG00000026320;…
GO:0006403	RNA localization	99	34	18.73	1.81527	0.00399114	geneontology_Biological_Process_noRedundant	http://amigo.geneontology.org/amigo/term/GO:0006403	ENSBTAG00000025434;ENSBTAG00000013254;ENSBTAG00000048071;ENSBTAG00000005190;ENSBTAG00000021725;ENSBTAG00000011656;ENSBTAG00000010934;ENSBTAG00000011263;ENSBTAG00000020751;ENSBTAG00000007387;ENSBTAG00000008432;ENSBTAG00000019821;ENSBTAG00000002579;ENSBTAG00000016526;ENSBTAG00000014766;ENSBTAG00000016126;ENSBTAG00000005517;ENSBTAG00000016578;ENSBTAG00000009757;ENSBTAG00000032872;ENSBTAG00000040006;…
GO:0005635	nuclear envelope	223	64	42.1898	1.51695	0.00452232	geneontology_Cellular_Component_noRedundant	http://amigo.geneontology.org/amigo/term/GO:0005635	ENSBTAG00000011143;ENSBTAG00000001697;ENSBTAG00000011147;ENSBTAG00000030913;ENSBTAG00000011757;ENSBTAG00000013477;ENSBTAG00000005870;ENSBTAG00000000152;ENSBTAG00000013254;ENSBTAG00000013201;ENSBTAG00000021725;ENSBTAG00000010387;ENSBTAG00000014917;ENSBTAG00000010934;ENSBTAG00000013330;ENSBTAG00000006955;ENSBTAG00000005957;ENSBTAG00000007387;ENSBTAG00000017468;ENSBTAG00000008432;ENSBTAG00000008453;…
GO:0001816	cytokine production	346	92	65.4604	1.40543	0.0046109	geneontology_Biological_Process_noRedundant	http://amigo.geneontology.org/amigo/term/GO:0001816	ENSBTAG00000015010;ENSBTAG00000003585;ENSBTAG00000033319;ENSBTAG00000009614;ENSBTAG00000001511;ENSBTAG00000008299;ENSBTAG00000020935;ENSBTAG00000000223;ENSBTAG00000001321;ENSBTAG00000019665;ENSBTAG00000019182;ENSBTAG00000009906;ENSBTAG00000007356;ENSBTAG00000034885;ENSBTAG00000010664;ENSBTAG00000020751;ENSBTAG00000021474;ENSBTAG00000020801;ENSBTAG00000008864;ENSBTAG00000016959;ENSBTAG00000015271;…
GO:0061919	process utilizing autophagic mechanism	203	59	38.4059	1.53622	0.00516328	geneontology_Biological_Process_noRedundant	http://amigo.geneontology.org/amigo/term/GO:0061919	ENSBTAG00000020935;ENSBTAG00000011757;ENSBTAG00000020480;ENSBTAG00000009021;ENSBTAG00000002033;ENSBTAG00000018295;ENSBTAG00000021837;ENSBTAG00000006533;ENSBTAG00000027337;ENSBTAG00000005627;ENSBTAG00000038536;ENSBTAG00000019059;ENSBTAG00000016355;ENSBTAG00000007623;ENSBTAG00000012987;ENSBTAG00000005970;ENSBTAG00000020161;ENSBTAG00000009446;ENSBTAG00000002327;ENSBTAG00000022813;ENSBTAG00000011623;…
GO:0120114	Sm-like protein family complex	56	22	10.5947	2.0765	0.00571399	geneontology_Cellular_Component_noRedundant	http://amigo.geneontology.org/amigo/term/GO:0120114	ENSBTAG00000015521;ENSBTAG00000027506;ENSBTAG00000001038;ENSBTAG00000011656;ENSBTAG00000014060;ENSBTAG00000010668;ENSBTAG00000011488;ENSBTAG00000002279;ENSBTAG00000013526;ENSBTAG00000008915;ENSBTAG00000005743;ENSBTAG00000008251;ENSBTAG00000013593;ENSBTAG00000002603;ENSBTAG00000014490;ENSBTAG00000001612;ENSBTAG00000019930;ENSBTAG00000013946;ENSBTAG00000004590;ENSBTAG00000002332;ENSBTAG00000005441;…
GO:1904949	ATPase complex	49	20	9.2704	2.1574	0.00571399	geneontology_Cellular_Component_noRedundant	http://amigo.geneontology.org/amigo/term/GO:1904949	ENSBTAG00000001840;ENSBTAG00000020226;ENSBTAG00000021931;ENSBTAG00000015308;ENSBTAG00000005904;ENSBTAG00000020998;ENSBTAG00000011531;ENSBTAG00000000343;ENSBTAG00000011865;ENSBTAG00000003077;ENSBTAG00000017873;ENSBTAG00000037935;ENSBTAG00000019281;ENSBTAG00000030784;ENSBTAG00000010533;ENSBTAG00000003034;ENSBTAG00000019220;ENSBTAG00000007494;ENSBTAG00000003929;ENSBTAG00000002820
GO:0060589	nucleoside-triphosphatase regulator activity	146	45	27.622	1.62914	0.00612271	geneontology_Molecular_Function_noRedundant	http://amigo.geneontology.org/amigo/term/GO:0060589	ENSBTAG00000023513;ENSBTAG00000020477;ENSBTAG00000000152;ENSBTAG00000007080;ENSBTAG00000013063;ENSBTAG00000011544;ENSBTAG00000005190;ENSBTAG00000018799;ENSBTAG00000034785;ENSBTAG00000019967;ENSBTAG00000018295;ENSBTAG00000005316;ENSBTAG00000004916;ENSBTAG00000013330;ENSBTAG00000016501;ENSBTAG00000009574;ENSBTAG00000021672;ENSBTAG00000024482;ENSBTAG00000035230;ENSBTAG00000007513;ENSBTAG00000006506;…
GO:1903320	regulation of protein modification by small protein conjugation or removal	134	42	25.3517	1.65669	0.00627321	geneontology_Biological_Process_noRedundant	http://amigo.geneontology.org/amigo/term/GO:1903320	ENSBTAG00000009933;ENSBTAG00000011757;ENSBTAG00000005564;ENSBTAG00000019867;ENSBTAG00000002033;ENSBTAG00000014917;ENSBTAG00000008303;ENSBTAG00000026320;ENSBTAG00000021209;ENSBTAG00000014249;ENSBTAG00000013951;ENSBTAG00000002830;ENSBTAG00000009211;ENSBTAG00000035587;ENSBTAG00000006654;ENSBTAG00000008755;ENSBTAG00000032369;ENSBTAG00000013782;ENSBTAG00000010378;ENSBTAG00000009500;ENSBTAG00000033095;…
GO:0006839	mitochondrial transport	110	36	20.8111	1.72985	0.0063093	geneontology_Biological_Process_noRedundant	http://amigo.geneontology.org/amigo/term/GO:0006839	ENSBTAG00000023513;ENSBTAG00000015310;ENSBTAG00000011757;ENSBTAG00000024105;ENSBTAG00000018761;ENSBTAG00000001353;ENSBTAG00000034785;ENSBTAG00000000475;ENSBTAG00000003177;ENSBTAG00000015974;ENSBTAG00000012041;ENSBTAG00000010480;ENSBTAG00000013340;ENSBTAG00000010001;ENSBTAG00000016762;ENSBTAG00000000013;ENSBTAG00000000428;ENSBTAG00000005206;ENSBTAG00000011250;ENSBTAG00000002863;ENSBTAG00000004551;…
GO:0022613	ribonucleoprotein complex biogenesis	289	78	54.6765	1.42657	0.00696665	geneontology_Biological_Process_noRedundant	http://amigo.geneontology.org/amigo/term/GO:0022613	ENSBTAG00000007105;ENSBTAG00000017010;ENSBTAG00000012898;ENSBTAG00000015521;ENSBTAG00000013254;ENSBTAG00000018196;ENSBTAG00000003205;ENSBTAG00000048071;ENSBTAG00000005190;ENSBTAG00000011855;ENSBTAG00000014917;ENSBTAG00000001038;ENSBTAG00000011656;ENSBTAG00000011263;ENSBTAG00000009067;ENSBTAG00000005338;ENSBTAG00000009838;ENSBTAG00000019821;ENSBTAG00000014060;ENSBTAG00000032433;ENSBTAG00000031723;…
GO:0001775	cell activation	434	110	82.1093	1.33968	0.00729597	geneontology_Biological_Process_noRedundant	http://amigo.geneontology.org/amigo/term/GO:0001775	ENSBTAG00000003585;ENSBTAG00000033319;ENSBTAG00000011383;ENSBTAG00000013317;ENSBTAG00000001511;ENSBTAG00000008299;ENSBTAG00000017060;ENSBTAG00000021158;ENSBTAG00000012867;ENSBTAG00000005016;ENSBTAG00000025434;ENSBTAG00000011757;ENSBTAG00000009658;ENSBTAG00000005190;ENSBTAG00000034885;ENSBTAG00000032084;ENSBTAG00000010664;ENSBTAG00000012526;ENSBTAG00000007213;ENSBTAG00000008303;ENSBTAG00000005280;…
GO:0006974	cellular response to DNA damage stimulus	412	105	77.9471	1.34707	0.00774238	geneontology_Biological_Process_noRedundant	http://amigo.geneontology.org/amigo/term/GO:0006974	ENSBTAG00000004139;ENSBTAG00000020122;ENSBTAG00000009933;ENSBTAG00000013317;ENSBTAG00000001511;ENSBTAG00000039462;ENSBTAG00000011757;ENSBTAG00000000372;ENSBTAG00000014351;ENSBTAG00000024105;ENSBTAG00000005870;ENSBTAG00000031335;ENSBTAG00000009906;ENSBTAG00000015081;ENSBTAG00000008439;ENSBTAG00000027316;ENSBTAG00000020751;ENSBTAG00000007303;ENSBTAG00000021209;ENSBTAG00000013225;ENSBTAG00000002323;…
GO:0043604	amide biosynthetic process	473	118	89.4878	1.31862	0.00848702	geneontology_Biological_Process_noRedundant	http://amigo.geneontology.org/amigo/term/GO:0043604	ENSBTAG00000012594;ENSBTAG00000020122;ENSBTAG00000014724;ENSBTAG00000009104;ENSBTAG00000012898;ENSBTAG00000001945;ENSBTAG00000025434;ENSBTAG00000021630;ENSBTAG00000020480;ENSBTAG00000014351;ENSBTAG00000038949;ENSBTAG00000004823;ENSBTAG00000019182;ENSBTAG00000019510;ENSBTAG00000018426;ENSBTAG00000003205;ENSBTAG00000005190;ENSBTAG00000012065;ENSBTAG00000011471;ENSBTAG00000000825;ENSBTAG00000018535;…
GO:0006259	DNA metabolic process	478	119	90.4337	1.31588	0.00858633	geneontology_Biological_Process_noRedundant	http://amigo.geneontology.org/amigo/term/GO:0006259	ENSBTAG00000004139;ENSBTAG00000009933;ENSBTAG00000013317;ENSBTAG00000001511;ENSBTAG00000039462;ENSBTAG00000000372;ENSBTAG00000017189;ENSBTAG00000005870;ENSBTAG00000031335;ENSBTAG00000009906;ENSBTAG00000015081;ENSBTAG00000019645;ENSBTAG00000010664;ENSBTAG00000011304;ENSBTAG00000014917;ENSBTAG00000008439;ENSBTAG00000027316;ENSBTAG00000020751;ENSBTAG00000033446;ENSBTAG00000007303;ENSBTAG00000021209;…
GO:0071826	ribonucleoprotein complex subunit organization	166	49	31.4059	1.56022	0.00876259	geneontology_Biological_Process_noRedundant	http://amigo.geneontology.org/amigo/term/GO:0071826	ENSBTAG00000012898;ENSBTAG00000015521;ENSBTAG00000001038;ENSBTAG00000011656;ENSBTAG00000011263;ENSBTAG00000003588;ENSBTAG00000009067;ENSBTAG00000005338;ENSBTAG00000019821;ENSBTAG00000032433;ENSBTAG00000031723;ENSBTAG00000009638;ENSBTAG00000011963;ENSBTAG00000010668;ENSBTAG00000016526;ENSBTAG00000014766;ENSBTAG00000011488;ENSBTAG00000002279;ENSBTAG00000008915;ENSBTAG00000014388;ENSBTAG00000008072;…
GO:0042826	histone deacetylase binding	55	21	10.4056	2.01815	0.00957653	geneontology_Molecular_Function_noRedundant	http://amigo.geneontology.org/amigo/term/GO:0042826	ENSBTAG00000020935;ENSBTAG00000019757;ENSBTAG00000008591;ENSBTAG00000001069;ENSBTAG00000017120;ENSBTAG00000012225;ENSBTAG00000005904;ENSBTAG00000010649;ENSBTAG00000017329;ENSBTAG00000000343;ENSBTAG00000011865;ENSBTAG00000013895;ENSBTAG00000017873;ENSBTAG00000046545;ENSBTAG00000021512;ENSBTAG00000005443;ENSBTAG00000005029;ENSBTAG00000020701;ENSBTAG00000001762;ENSBTAG00000010439;ENSBTAG00000017037
GO:0030522	intracellular receptor signaling pathway	122	38	23.0814	1.64635	0.0110656	geneontology_Biological_Process_noRedundant	http://amigo.geneontology.org/amigo/term/GO:0030522	ENSBTAG00000005503;ENSBTAG00000013580;ENSBTAG00000019502;ENSBTAG00000021209;ENSBTAG00000015271;ENSBTAG00000040569;ENSBTAG00000010681;ENSBTAG00000004284;ENSBTAG00000011215;ENSBTAG00000035587;ENSBTAG00000011990;ENSBTAG00000017120;ENSBTAG00000013236;ENSBTAG00000010745;ENSBTAG00000012500;ENSBTAG00000046580;ENSBTAG00000018423;ENSBTAG00000013677;ENSBTAG00000008142;ENSBTAG00000018979;ENSBTAG00000003186;…
GO:0051169	nuclear transport	173	50	32.7302	1.52764	0.0123683	geneontology_Biological_Process_noRedundant	http://amigo.geneontology.org/amigo/term/GO:0051169	ENSBTAG00000001009;ENSBTAG00000011143;ENSBTAG00000001511;ENSBTAG00000046956;ENSBTAG00000011757;ENSBTAG00000000152;ENSBTAG00000013254;ENSBTAG00000005190;ENSBTAG00000021725;ENSBTAG00000009871;ENSBTAG00000010934;ENSBTAG00000011263;ENSBTAG00000005957;ENSBTAG00000007387;ENSBTAG00000021209;ENSBTAG00000008432;ENSBTAG00000019821;ENSBTAG00000020457;ENSBTAG00000009493;ENSBTAG00000013236;ENSBTAG00000012225;…
GO:0034976	response to endoplasmic reticulum stress	144	43	27.2436	1.57835	0.0132143	geneontology_Biological_Process_noRedundant	http://amigo.geneontology.org/amigo/term/GO:0034976	ENSBTAG00000009104;ENSBTAG00000048090;ENSBTAG00000011225;ENSBTAG00000015732;ENSBTAG00000014351;ENSBTAG00000024105;ENSBTAG00000008068;ENSBTAG00000012065;ENSBTAG00000005682;ENSBTAG00000017424;ENSBTAG00000008840;ENSBTAG00000003815;ENSBTAG00000010322;ENSBTAG00000014777;ENSBTAG00000015882;ENSBTAG00000006665;ENSBTAG00000005970;ENSBTAG00000002828;ENSBTAG00000022028;ENSBTAG00000004284;ENSBTAG00000013340;…
GO:0046486	glycerolipid metabolic process	196	55	37.0816	1.48322	0.0146343	geneontology_Biological_Process_noRedundant	http://amigo.geneontology.org/amigo/term/GO:0046486	ENSBTAG00000003063;ENSBTAG00000018299;ENSBTAG00000002748;ENSBTAG00000006784;ENSBTAG00000004814;ENSBTAG00000009658;ENSBTAG00000003388;ENSBTAG00000001420;ENSBTAG00000000065;ENSBTAG00000016122;ENSBTAG00000014610;ENSBTAG00000013901;ENSBTAG00000008433;ENSBTAG00000019167;ENSBTAG00000004064;ENSBTAG00000004855;ENSBTAG00000013971;ENSBTAG00000023795;ENSBTAG00000033078;ENSBTAG00000018043;ENSBTAG00000007512;…
GO:0005730	nucleolus	491	120	92.8932	1.29181	0.0149585	geneontology_Cellular_Component_noRedundant	http://amigo.geneontology.org/amigo/term/GO:0005730	ENSBTAG00000007105;ENSBTAG00000017010;ENSBTAG00000003263;ENSBTAG00000013830;ENSBTAG00000011596;ENSBTAG00000012803;ENSBTAG00000010774;ENSBTAG00000001671;ENSBTAG00000000705;ENSBTAG00000015723;ENSBTAG00000005432;ENSBTAG00000013254;ENSBTAG00000010604;ENSBTAG00000018196;ENSBTAG00000048071;ENSBTAG00000034885;ENSBTAG00000015522;ENSBTAG00000011855;ENSBTAG00000027506;ENSBTAG00000011304;ENSBTAG00000000683;…
GO:0031347	regulation of defense response	267	71	50.5142	1.40554	0.0151776	geneontology_Biological_Process_noRedundant	http://amigo.geneontology.org/amigo/term/GO:0031347	ENSBTAG00000015010;ENSBTAG00000003585;ENSBTAG00000001235;ENSBTAG00000009933;ENSBTAG00000011383;ENSBTAG00000001511;ENSBTAG00000008299;ENSBTAG00000000223;ENSBTAG00000004969;ENSBTAG00000008864;ENSBTAG00000015271;ENSBTAG00000040569;ENSBTAG00000002302;ENSBTAG00000010681;ENSBTAG00000024928;ENSBTAG00000018200;ENSBTAG00000017750;ENSBTAG00000022027;ENSBTAG00000004284;ENSBTAG00000006208;ENSBTAG00000012642;…
GO:0048872	homeostasis of number of cells	133	40	25.1625	1.58967	0.0154329	geneontology_Biological_Process_noRedundant	http://amigo.geneontology.org/amigo/term/GO:0048872	ENSBTAG00000001009;ENSBTAG00000001511;ENSBTAG00000008299;ENSBTAG00000020935;ENSBTAG00000025434;ENSBTAG00000024105;ENSBTAG00000032084;ENSBTAG00000021709;ENSBTAG00000015635;ENSBTAG00000015974;ENSBTAG00000006396;ENSBTAG00000011963;ENSBTAG00000013340;ENSBTAG00000006646;ENSBTAG00000013236;ENSBTAG00000010745;ENSBTAG00000015133;ENSBTAG00000010125;ENSBTAG00000006342;ENSBTAG00000019975;ENSBTAG00000000428;…
GO:0097190	apoptotic signaling pathway	326	84	61.6765	1.36194	0.0154329	geneontology_Biological_Process_noRedundant	http://amigo.geneontology.org/amigo/term/GO:0097190	ENSBTAG00000011140;ENSBTAG00000047856;ENSBTAG00000031709;ENSBTAG00000020935;ENSBTAG00000011757;ENSBTAG00000024105;ENSBTAG00000018761;ENSBTAG00000003257;ENSBTAG00000013225;ENSBTAG00000020884;ENSBTAG00000002323;ENSBTAG00000010322;ENSBTAG00000021700;ENSBTAG00000024928;ENSBTAG00000010737;ENSBTAG00000015635;ENSBTAG00000014249;ENSBTAG00000006665;ENSBTAG00000005970;ENSBTAG00000012642;ENSBTAG00000007559;…
GO:0002252	immune effector process	350	89	66.2172	1.34406	0.0170634	geneontology_Biological_Process_noRedundant	http://amigo.geneontology.org/amigo/term/GO:0002252	ENSBTAG00000015212;ENSBTAG00000003585;ENSBTAG00000009933;ENSBTAG00000011383;ENSBTAG00000013317;ENSBTAG00000001511;ENSBTAG00000008299;ENSBTAG00000030913;ENSBTAG00000017060;ENSBTAG00000011757;ENSBTAG00000000223;ENSBTAG00000001321;ENSBTAG00000009906;ENSBTAG00000005190;ENSBTAG00000048155;ENSBTAG00000034885;ENSBTAG00000032084;ENSBTAG00000012526;ENSBTAG00000020801;ENSBTAG00000013225;ENSBTAG00000040569;…
GO:0007249	I-kappaB kinase/NF-kappaB signaling	122	37	23.0814	1.60302	0.0188836	geneontology_Biological_Process_noRedundant	http://amigo.geneontology.org/amigo/term/GO:0007249	ENSBTAG00000011626;ENSBTAG00000018127;ENSBTAG00000000223;ENSBTAG00000001321;ENSBTAG00000019665;ENSBTAG00000009906;ENSBTAG00000008303;ENSBTAG00000006955;ENSBTAG00000015271;ENSBTAG00000040569;ENSBTAG00000012020;ENSBTAG00000009446;ENSBTAG00000012642;ENSBTAG00000007334;ENSBTAG00000009493;ENSBTAG00000007084;ENSBTAG00000006654;ENSBTAG00000000563;ENSBTAG00000016420;ENSBTAG00000004279;ENSBTAG00000010042;…
GO:0019900	kinase binding	320	82	60.5414	1.35445	0.0197959	geneontology_Molecular_Function_noRedundant	http://amigo.geneontology.org/amigo/term/GO:0019900	ENSBTAG00000001009;ENSBTAG00000047856;ENSBTAG00000031709;ENSBTAG00000010658;ENSBTAG00000017060;ENSBTAG00000020935;ENSBTAG00000024105;ENSBTAG00000009658;ENSBTAG00000013063;ENSBTAG00000019470;ENSBTAG00000010271;ENSBTAG00000034885;ENSBTAG00000012065;ENSBTAG00000008436;ENSBTAG00000004969;ENSBTAG00000020751;ENSBTAG00000023179;ENSBTAG00000000696;ENSBTAG00000000754;ENSBTAG00000009101;ENSBTAG00000010667;…
GO:0003682	chromatin binding	271	71	51.271	1.3848	0.0207666	geneontology_Molecular_Function_noRedundant	http://amigo.geneontology.org/amigo/term/GO:0003682	ENSBTAG00000019043;ENSBTAG00000013317;ENSBTAG00000001511;ENSBTAG00000018768;ENSBTAG00000021158;ENSBTAG00000039462;ENSBTAG00000004322;ENSBTAG00000009451;ENSBTAG00000016606;ENSBTAG00000013580;ENSBTAG00000023929;ENSBTAG00000009906;ENSBTAG00000009308;ENSBTAG00000011541;ENSBTAG00000016743;ENSBTAG00000000340;ENSBTAG00000020751;ENSBTAG00000007303;ENSBTAG00000007387;ENSBTAG00000008432;ENSBTAG00000018272;…
GO:0044389	ubiquitin-like protein ligase binding	174	49	32.9194	1.48848	0.0207666	geneontology_Molecular_Function_noRedundant	http://amigo.geneontology.org/amigo/term/GO:0044389	ENSBTAG00000009933;ENSBTAG00000020935;ENSBTAG00000005564;ENSBTAG00000006708;ENSBTAG00000038842;ENSBTAG00000005870;ENSBTAG00000019470;ENSBTAG00000012147;ENSBTAG00000008840;ENSBTAG00000023179;ENSBTAG00000012989;ENSBTAG00000024928;ENSBTAG00000015882;ENSBTAG00000004855;ENSBTAG00000012020;ENSBTAG00000006396;ENSBTAG00000014433;ENSBTAG00000035587;ENSBTAG00000001069;ENSBTAG00000005824;ENSBTAG00000019914;…
GO:0030258	lipid modification	123	37	23.2706	1.58999	0.0207666	geneontology_Biological_Process_noRedundant	http://amigo.geneontology.org/amigo/term/GO:0030258	ENSBTAG00000003063;ENSBTAG00000002748;ENSBTAG00000010083;ENSBTAG00000012090;ENSBTAG00000007700;ENSBTAG00000012885;ENSBTAG00000019167;ENSBTAG00000004064;ENSBTAG00000013971;ENSBTAG00000018043;ENSBTAG00000001400;ENSBTAG00000015352;ENSBTAG00000011479;ENSBTAG00000003072;ENSBTAG00000016344;ENSBTAG00000000013;ENSBTAG00000012490;ENSBTAG00000018283;ENSBTAG00000022622;ENSBTAG00000011595;ENSBTAG00000021853;…
GO:0015931	nucleobase-containing compound transport	119	36	22.5138	1.59902	0.0207666	geneontology_Biological_Process_noRedundant	http://amigo.geneontology.org/amigo/term/GO:0015931	ENSBTAG00000009085;ENSBTAG00000014318;ENSBTAG00000015310;ENSBTAG00000025434;ENSBTAG00000013254;ENSBTAG00000011912;ENSBTAG00000005190;ENSBTAG00000021725;ENSBTAG00000010934;ENSBTAG00000011263;ENSBTAG00000020751;ENSBTAG00000007387;ENSBTAG00000008432;ENSBTAG00000003177;ENSBTAG00000019821;ENSBTAG00000014766;ENSBTAG00000006881;ENSBTAG00000016126;ENSBTAG00000016578;ENSBTAG00000009757;ENSBTAG00000032872;…
GO:0032182	ubiquitin-like protein binding	59	21	11.1623	1.88133	0.0207666	geneontology_Molecular_Function_noRedundant	http://amigo.geneontology.org/amigo/term/GO:0032182	ENSBTAG00000020122;ENSBTAG00000013317;ENSBTAG00000002033;ENSBTAG00000003058;ENSBTAG00000010934;ENSBTAG00000006533;ENSBTAG00000021209;ENSBTAG00000002573;ENSBTAG00000001632;ENSBTAG00000008755;ENSBTAG00000013782;ENSBTAG00000034493;ENSBTAG00000013563;ENSBTAG00000010481;ENSBTAG00000008237;ENSBTAG00000024476;ENSBTAG00000021767;ENSBTAG00000015116;ENSBTAG00000013011;ENSBTAG00000000320;ENSBTAG00000000436
GO:0048770	pigment granule	63	22	11.9191	1.84578	0.0212694	geneontology_Cellular_Component_noRedundant	http://amigo.geneontology.org/amigo/term/GO:0048770	ENSBTAG00000046385;ENSBTAG00000009615;ENSBTAG00000012408;ENSBTAG00000005694;ENSBTAG00000013477;ENSBTAG00000005432;ENSBTAG00000004531;ENSBTAG00000015910;ENSBTAG00000015796;ENSBTAG00000018101;ENSBTAG00000006665;ENSBTAG00000009305;ENSBTAG00000006982;ENSBTAG00000019218;ENSBTAG00000010193;ENSBTAG00000009960;ENSBTAG00000012939;ENSBTAG00000020940;ENSBTAG00000010692;ENSBTAG00000014809;ENSBTAG00000012442;…
GO:0006091	generation of precursor metabolites and energy	263	69	49.7575	1.38673	0.0212694	geneontology_Biological_Process_noRedundant	http://amigo.geneontology.org/amigo/term/GO:0006091	ENSBTAG00000010658;ENSBTAG00000020935;ENSBTAG00000006463;ENSBTAG00000012519;ENSBTAG00000000705;ENSBTAG00000006075;ENSBTAG00000019295;ENSBTAG00000000111;ENSBTAG00000011912;ENSBTAG00000034785;ENSBTAG00000004625;ENSBTAG00000011263;ENSBTAG00000014130;ENSBTAG00000001521;ENSBTAG00000012885;ENSBTAG00000016266;ENSBTAG00000033136;ENSBTAG00000003177;ENSBTAG00000013411;ENSBTAG00000012788;ENSBTAG00000006396;…
GO:0005840	ribosome	197	54	37.2708	1.44886	0.0224974	geneontology_Cellular_Component_noRedundant	http://amigo.geneontology.org/amigo/term/GO:0005840	ENSBTAG00000012594;ENSBTAG00000019542;ENSBTAG00000012898;ENSBTAG00000014351;ENSBTAG00000038949;ENSBTAG00000004823;ENSBTAG00000003205;ENSBTAG00000015522;ENSBTAG00000000825;ENSBTAG00000016278;ENSBTAG00000005349;ENSBTAG00000021188;ENSBTAG00000019821;ENSBTAG00000009908;ENSBTAG00000032433;ENSBTAG00000031723;ENSBTAG00000001782;ENSBTAG00000011963;ENSBTAG00000015388;ENSBTAG00000012366;ENSBTAG00000001832;…
GO:0090407	organophosphate biosynthetic process	300	77	56.7576	1.35665	0.0224974	geneontology_Biological_Process_noRedundant	http://amigo.geneontology.org/amigo/term/GO:0090407	ENSBTAG00000000605;ENSBTAG00000018186;ENSBTAG00000010658;ENSBTAG00000011998;ENSBTAG00000020935;ENSBTAG00000018299;ENSBTAG00000020480;ENSBTAG00000004814;ENSBTAG00000012037;ENSBTAG00000006075;ENSBTAG00000009658;ENSBTAG00000003388;ENSBTAG00000000065;ENSBTAG00000011263;ENSBTAG00000005280;ENSBTAG00000016122;ENSBTAG00000014610;ENSBTAG00000013901;ENSBTAG00000012885;ENSBTAG00000005371;ENSBTAG00000008433;…
GO:0071166	ribonucleoprotein complex localization	49	18	9.2704	1.94166	0.0264832	geneontology_Biological_Process_noRedundant	http://amigo.geneontology.org/amigo/term/GO:0071166	ENSBTAG00000013254;ENSBTAG00000005190;ENSBTAG00000021725;ENSBTAG00000010934;ENSBTAG00000011263;ENSBTAG00000007387;ENSBTAG00000016126;ENSBTAG00000016578;ENSBTAG00000009757;ENSBTAG00000032872;ENSBTAG00000040006;ENSBTAG00000014490;ENSBTAG00000005792;ENSBTAG00000009488;ENSBTAG00000005166;ENSBTAG00000005726;ENSBTAG00000010451;ENSBTAG00000010439
GO:0000228	nuclear chromosome	302	77	57.1359	1.34766	0.0264832	geneontology_Cellular_Component_noRedundant	http://amigo.geneontology.org/amigo/term/GO:0000228	ENSBTAG00000019043;ENSBTAG00000021158;ENSBTAG00000017994;ENSBTAG00000008133;ENSBTAG00000000372;ENSBTAG00000017189;ENSBTAG00000001840;ENSBTAG00000020226;ENSBTAG00000007303;ENSBTAG00000013225;ENSBTAG00000021709;ENSBTAG00000019821;ENSBTAG00000007234;ENSBTAG00000019757;ENSBTAG00000044006;ENSBTAG00000001872;ENSBTAG00000017355;ENSBTAG00000021931;ENSBTAG00000001069;ENSBTAG00000012500;ENSBTAG00000015308;…
GO:0019904	protein domain specific binding	316	80	59.7846	1.33814	0.0268377	geneontology_Molecular_Function_noRedundant	http://amigo.geneontology.org/amigo/term/GO:0019904	ENSBTAG00000007939;ENSBTAG00000001009;ENSBTAG00000001697;ENSBTAG00000011645;ENSBTAG00000046956;ENSBTAG00000020935;ENSBTAG00000011757;ENSBTAG00000001843;ENSBTAG00000009600;ENSBTAG00000015723;ENSBTAG00000005432;ENSBTAG00000015522;ENSBTAG00000019645;ENSBTAG00000005136;ENSBTAG00000007213;ENSBTAG00000017424;ENSBTAG00000003639;ENSBTAG00000013114;ENSBTAG00000009067;ENSBTAG00000003566;ENSBTAG00000019167;…
GO:0006325	chromatin organization	395	97	74.7308	1.29799	0.0276034	geneontology_Biological_Process_noRedundant	http://amigo.geneontology.org/amigo/term/GO:0006325	ENSBTAG00000003064;ENSBTAG00000020122;ENSBTAG00000009933;ENSBTAG00000013317;ENSBTAG00000001511;ENSBTAG00000005503;ENSBTAG00000021158;ENSBTAG00000013830;ENSBTAG00000009451;ENSBTAG00000001671;ENSBTAG00000017189;ENSBTAG00000016606;ENSBTAG00000001840;ENSBTAG00000009246;ENSBTAG00000013580;ENSBTAG00000031335;ENSBTAG00000009308;ENSBTAG00000020166;ENSBTAG00000007387;ENSBTAG00000021209;ENSBTAG00000020999;…
GO:0008047	enzyme activator activity	235	62	44.4601	1.39451	0.0276383	geneontology_Molecular_Function_noRedundant	http://amigo.geneontology.org/amigo/term/GO:0008047	ENSBTAG00000009933;ENSBTAG00000047856;ENSBTAG00000023513;ENSBTAG00000020477;ENSBTAG00000000152;ENSBTAG00000007080;ENSBTAG00000011544;ENSBTAG00000034885;ENSBTAG00000034785;ENSBTAG00000013201;ENSBTAG00000019967;ENSBTAG00000005136;ENSBTAG00000018295;ENSBTAG00000005316;ENSBTAG00000004916;ENSBTAG00000003058;ENSBTAG00000047223;ENSBTAG00000013330;ENSBTAG00000007943;ENSBTAG00000016501;ENSBTAG00000009574;…
GO:0140053	mitochondrial gene expression	89	28	16.8381	1.6629	0.0289862	geneontology_Biological_Process_noRedundant	http://amigo.geneontology.org/amigo/term/GO:0140053	ENSBTAG00000012594;ENSBTAG00000011796;ENSBTAG00000000825;ENSBTAG00000018535;ENSBTAG00000021188;ENSBTAG00000003177;ENSBTAG00000001782;ENSBTAG00000012366;ENSBTAG00000018386;ENSBTAG00000000417;ENSBTAG00000003303;ENSBTAG00000001962;ENSBTAG00000000013;ENSBTAG00000007398;ENSBTAG00000007968;ENSBTAG00000019534;ENSBTAG00000013723;ENSBTAG00000025571;ENSBTAG00000011753;ENSBTAG00000020304;ENSBTAG00000001199;…
GO:0006354	DNA-templated transcription, elongation	35	14	6.62172	2.11426	0.0289862	geneontology_Biological_Process_noRedundant	http://amigo.geneontology.org/amigo/term/GO:0006354	ENSBTAG00000013317;ENSBTAG00000013830;ENSBTAG00000001671;ENSBTAG00000034495;ENSBTAG00000021725;ENSBTAG00000003058;ENSBTAG00000007387;ENSBTAG00000018386;ENSBTAG00000015944;ENSBTAG00000007453;ENSBTAG00000014490;ENSBTAG00000005861;ENSBTAG00000038151;ENSBTAG00000005469
GO:0090559	regulation of membrane permeability	35	14	6.62172	2.11426	0.0289862	geneontology_Biological_Process_noRedundant	http://amigo.geneontology.org/amigo/term/GO:0090559	ENSBTAG00000024105;ENSBTAG00000018761;ENSBTAG00000016959;ENSBTAG00000012041;ENSBTAG00000013340;ENSBTAG00000010001;ENSBTAG00000000428;ENSBTAG00000005206;ENSBTAG00000002863;ENSBTAG00000004551;ENSBTAG00000012511;ENSBTAG00000013988;ENSBTAG00000025540;ENSBTAG00000021307
GO:0051345	positive regulation of hydrolase activity	332	83	62.8117	1.32141	0.0302864	geneontology_Biological_Process_noRedundant	http://amigo.geneontology.org/amigo/term/GO:0051345	ENSBTAG00000033319;ENSBTAG00000011140;ENSBTAG00000023513;ENSBTAG00000020477;ENSBTAG00000024105;ENSBTAG00000000152;ENSBTAG00000009658;ENSBTAG00000007080;ENSBTAG00000011544;ENSBTAG00000005190;ENSBTAG00000034785;ENSBTAG00000019967;ENSBTAG00000018295;ENSBTAG00000005316;ENSBTAG00000007648;ENSBTAG00000004916;ENSBTAG00000003058;ENSBTAG00000047223;ENSBTAG00000013330;ENSBTAG00000020884;ENSBTAG00000016501;…
GO:0002683	negative regulation of immune system process	201	54	38.0276	1.42002	0.0311198	geneontology_Biological_Process_noRedundant	http://amigo.geneontology.org/amigo/term/GO:0002683	ENSBTAG00000019043;ENSBTAG00000033319;ENSBTAG00000001511;ENSBTAG00000008299;ENSBTAG00000013830;ENSBTAG00000025434;ENSBTAG00000000223;ENSBTAG00000007356;ENSBTAG00000004969;ENSBTAG00000023179;ENSBTAG00000040569;ENSBTAG00000002302;ENSBTAG00000010681;ENSBTAG00000015635;ENSBTAG00000017750;ENSBTAG00000004284;ENSBTAG00000016103;ENSBTAG00000007334;ENSBTAG00000020457;ENSBTAG00000011963;ENSBTAG00000006646;…
GO:0032880	regulation of protein localization	426	103	80.5957	1.27798	0.0318661	geneontology_Biological_Process_noRedundant	http://amigo.geneontology.org/amigo/term/GO:0032880	ENSBTAG00000033319;ENSBTAG00000001009;ENSBTAG00000009933;ENSBTAG00000031709;ENSBTAG00000009104;ENSBTAG00000010658;ENSBTAG00000020935;ENSBTAG00000011757;ENSBTAG00000015723;ENSBTAG00000008068;ENSBTAG00000013254;ENSBTAG00000019867;ENSBTAG00000013063;ENSBTAG00000011544;ENSBTAG00000001352;ENSBTAG00000034885;ENSBTAG00000018851;ENSBTAG00000005682;ENSBTAG00000015910;ENSBTAG00000006533;ENSBTAG00000008303;…
GO:0019882	antigen processing and presentation	43	16	8.13525	1.96675	0.03386	geneontology_Biological_Process_noRedundant	http://amigo.geneontology.org/amigo/term/GO:0019882	ENSBTAG00000005016;ENSBTAG00000009924;ENSBTAG00000015133;ENSBTAG00000003039;ENSBTAG00000008953;ENSBTAG00000012451;ENSBTAG00000016828;ENSBTAG00000005182;ENSBTAG00000019537;ENSBTAG00000024503;ENSBTAG00000038490;ENSBTAG00000011902;ENSBTAG00000015228;ENSBTAG00000013557;ENSBTAG00000009034;ENSBTAG00000009784
GO:0061024	membrane organization	320	80	60.5414	1.32141	0.03386	geneontology_Biological_Process_noRedundant	http://amigo.geneontology.org/amigo/term/GO:0061024	ENSBTAG00000007939;ENSBTAG00000030913;ENSBTAG00000005016;ENSBTAG00000009615;ENSBTAG00000005694;ENSBTAG00000018959;ENSBTAG00000024105;ENSBTAG00000015723;ENSBTAG00000004824;ENSBTAG00000007080;ENSBTAG00000018761;ENSBTAG00000002033;ENSBTAG00000018295;ENSBTAG00000017424;ENSBTAG00000006533;ENSBTAG00000013330;ENSBTAG00000016959;ENSBTAG00000016355;ENSBTAG00000009574;ENSBTAG00000007623;ENSBTAG00000012041;…
GO:1901136	carbohydrate derivative catabolic process	79	25	14.9462	1.67267	0.0397414	geneontology_Biological_Process_noRedundant	http://amigo.geneontology.org/amigo/term/GO:1901136	ENSBTAG00000011998;ENSBTAG00000012981;ENSBTAG00000013776;ENSBTAG00000018101;ENSBTAG00000003815;ENSBTAG00000005280;ENSBTAG00000012885;ENSBTAG00000025931;ENSBTAG00000014777;ENSBTAG00000021202;ENSBTAG00000007184;ENSBTAG00000020457;ENSBTAG00000015267;ENSBTAG00000014476;ENSBTAG00000007438;ENSBTAG00000000483;ENSBTAG00000001022;ENSBTAG00000039962;ENSBTAG00000014841;ENSBTAG00000022167;ENSBTAG00000009506;…
GO:0140030	modification-dependent protein binding	75	24	14.1894	1.6914	0.0397414	geneontology_Molecular_Function_noRedundant	http://amigo.geneontology.org/amigo/term/GO:0140030	ENSBTAG00000013317;ENSBTAG00000009151;ENSBTAG00000031335;ENSBTAG00000009308;ENSBTAG00000013114;ENSBTAG00000004284;ENSBTAG00000011488;ENSBTAG00000013782;ENSBTAG00000011074;ENSBTAG00000019685;ENSBTAG00000001731;ENSBTAG00000023840;ENSBTAG00000010481;ENSBTAG00000002078;ENSBTAG00000003784;ENSBTAG00000010428;ENSBTAG00000014076;ENSBTAG00000015116;ENSBTAG00000001707;ENSBTAG00000015000;ENSBTAG00000003044;…
GO:0031929	TOR signaling	67	22	12.6759	1.73558	0.0397414	geneontology_Biological_Process_noRedundant	http://amigo.geneontology.org/amigo/term/GO:0031929	ENSBTAG00000020935;ENSBTAG00000010271;ENSBTAG00000005190;ENSBTAG00000004100;ENSBTAG00000018084;ENSBTAG00000020161;ENSBTAG00000016526;ENSBTAG00000008010;ENSBTAG00000000013;ENSBTAG00000032848;ENSBTAG00000046493;ENSBTAG00000010792;ENSBTAG00000015009;ENSBTAG00000014698;ENSBTAG00000005393;ENSBTAG00000011754;ENSBTAG00000014970;ENSBTAG00000013781;ENSBTAG00000039784;ENSBTAG00000007923;ENSBTAG00000003316;…
GO:0071887	leukocyte apoptotic process	44	16	8.32444	1.92205	0.0417738	geneontology_Biological_Process_noRedundant	http://amigo.geneontology.org/amigo/term/GO:0071887	ENSBTAG00000001009;ENSBTAG00000020935;ENSBTAG00000024105;ENSBTAG00000010664;ENSBTAG00000015635;ENSBTAG00000007334;ENSBTAG00000013340;ENSBTAG00000016782;ENSBTAG00000019975;ENSBTAG00000000428;ENSBTAG00000024503;ENSBTAG00000015228;ENSBTAG00000020701;ENSBTAG00000005009;ENSBTAG00000000095;ENSBTAG00000013670
GO:0051338	regulation of transferase activity	451	107	85.3255	1.25402	0.0460034	geneontology_Biological_Process_noRedundant	http://amigo.geneontology.org/amigo/term/GO:0051338	ENSBTAG00000033319;ENSBTAG00000009933;ENSBTAG00000047856;ENSBTAG00000014724;ENSBTAG00000031709;ENSBTAG00000003851;ENSBTAG00000011757;ENSBTAG00000000152;ENSBTAG00000013063;ENSBTAG00000005190;ENSBTAG00000034885;ENSBTAG00000012065;ENSBTAG00000010664;ENSBTAG00000005136;ENSBTAG00000011600;ENSBTAG00000014917;ENSBTAG00000008436;ENSBTAG00000007498;ENSBTAG00000018535;ENSBTAG00000011541;ENSBTAG00000003257;…
GO:0051117	ATPase binding	37	14	7.0001	1.99997	0.0460034	geneontology_Molecular_Function_noRedundant	http://amigo.geneontology.org/amigo/term/GO:0051117	ENSBTAG00000035230;ENSBTAG00000007272;ENSBTAG00000002579;ENSBTAG00000016526;ENSBTAG00000019218;ENSBTAG00000005517;ENSBTAG00000012695;ENSBTAG00000006342;ENSBTAG00000020998;ENSBTAG00000010481;ENSBTAG00000007537;ENSBTAG00000011826;ENSBTAG00000039415;ENSBTAG00000027980
GO:0048475	coated membrane	68	22	12.865	1.71006	0.046343	geneontology_Cellular_Component_noRedundant	http://amigo.geneontology.org/amigo/term/GO:0048475	ENSBTAG00000005016;ENSBTAG00000013616;ENSBTAG00000018295;ENSBTAG00000008439;ENSBTAG00000006556;ENSBTAG00000009574;ENSBTAG00000019972;ENSBTAG00000010378;ENSBTAG00000013282;ENSBTAG00000046493;ENSBTAG00000001407;ENSBTAG00000000807;ENSBTAG00000014468;ENSBTAG00000002881;ENSBTAG00000016858;ENSBTAG00000002791;ENSBTAG00000004333;ENSBTAG00000017245;ENSBTAG00000000810;ENSBTAG00000013329;ENSBTAG00000009034;…
GO:0048193	Golgi vesicle transport	166	45	31.4059	1.43285	0.0471297	geneontology_Biological_Process_noRedundant	http://amigo.geneontology.org/amigo/term/GO:0048193	ENSBTAG00000005694;ENSBTAG00000002105;ENSBTAG00000018285;ENSBTAG00000007080;ENSBTAG00000018295;ENSBTAG00000007497;ENSBTAG00000017424;ENSBTAG00000013330;ENSBTAG00000006670;ENSBTAG00000005181;ENSBTAG00000008075;ENSBTAG00000010322;ENSBTAG00000006556;ENSBTAG00000016355;ENSBTAG00000009574;ENSBTAG00000019471;ENSBTAG00000009307;ENSBTAG00000019184;ENSBTAG00000011505;ENSBTAG00000010378;ENSBTAG00000032848;…
GO:0034660	ncRNA metabolic process	302	75	57.1359	1.31266	0.0471297	geneontology_Biological_Process_noRedundant	http://amigo.geneontology.org/amigo/term/GO:0034660	ENSBTAG00000007105;ENSBTAG00000017010;ENSBTAG00000006751;ENSBTAG00000011796;ENSBTAG00000021630;ENSBTAG00000018196;ENSBTAG00000009906;ENSBTAG00000003205;ENSBTAG00000025612;ENSBTAG00000048071;ENSBTAG00000011855;ENSBTAG00000011471;ENSBTAG00000020546;ENSBTAG00000014917;ENSBTAG00000018535;ENSBTAG00000001579;ENSBTAG00000009838;ENSBTAG00000006898;ENSBTAG00000011285;ENSBTAG00000014060;ENSBTAG00000012990;…
GO:0016592	mediator complex	23	10	4.35141	2.2981	0.0471297	geneontology_Cellular_Component_noRedundant	http://amigo.geneontology.org/amigo/term/GO:0016592	ENSBTAG00000006786;ENSBTAG00000019502;ENSBTAG00000018048;ENSBTAG00000020429;ENSBTAG00000013236;ENSBTAG00000008130;ENSBTAG00000003552;ENSBTAG00000024095;ENSBTAG00000005082;ENSBTAG00000000495
GO:0007264	small GTPase mediated signal transduction	238	61	45.0277	1.35472	0.0475453	geneontology_Biological_Process_noRedundant	http://amigo.geneontology.org/amigo/term/GO:0007264	ENSBTAG00000015898;ENSBTAG00000001511;ENSBTAG00000046385;ENSBTAG00000012408;ENSBTAG00000018959;ENSBTAG00000009600;ENSBTAG00000010271;ENSBTAG00000010395;ENSBTAG00000019967;ENSBTAG00000009871;ENSBTAG00000005316;ENSBTAG00000007648;ENSBTAG00000002323;ENSBTAG00000016501;ENSBTAG00000021700;ENSBTAG00000010001;ENSBTAG00000001069;ENSBTAG00000008010;ENSBTAG00000006982;ENSBTAG00000030209;ENSBTAG00000004736;…
GO:0010638	positive regulation of organelle organization	298	74	56.3792	1.31254	0.0486083	geneontology_Biological_Process_noRedundant	http://amigo.geneontology.org/amigo/term/GO:0010638	ENSBTAG00000003064;ENSBTAG00000011140;ENSBTAG00000001511;ENSBTAG00000009615;ENSBTAG00000020935;ENSBTAG00000009451;ENSBTAG00000007614;ENSBTAG00000010774;ENSBTAG00000001671;ENSBTAG00000024105;ENSBTAG00000009658;ENSBTAG00000013063;ENSBTAG00000015278;ENSBTAG00000001352;ENSBTAG00000034885;ENSBTAG00000010664;ENSBTAG00000006533;ENSBTAG00000007303;ENSBTAG00000013225;ENSBTAG00000001987;ENSBTAG00000015859;…
GO:0051186	cofactor metabolic process	289	72	54.6765	1.31684	0.0491223	geneontology_Biological_Process_noRedundant	http://amigo.geneontology.org/amigo/term/GO:0051186	ENSBTAG00000018186;ENSBTAG00000010658;ENSBTAG00000020935;ENSBTAG00000020331;ENSBTAG00000021956;ENSBTAG00000006463;ENSBTAG00000002866;ENSBTAG00000006075;ENSBTAG00000019295;ENSBTAG00000000141;ENSBTAG00000004664;ENSBTAG00000047061;ENSBTAG00000011466;ENSBTAG00000018101;ENSBTAG00000003504;ENSBTAG00000011263;ENSBTAG00000006962;ENSBTAG00000020371;ENSBTAG00000012885;ENSBTAG00000018257;ENSBTAG00000013411;…
