# Supplementary material for: Transcriptome Analyses Reveal Essential Roles of Alternative Splicing Regulation in Heat-Stressed Holstein Cows
Source: Int J Mol Sci. 2022 Sep 14;23(18):10664. doi: 10.3390/ijms231810664 (PMC9505234; doi:10.3390/ijms231810664)
Supplement: Supplementary file 1 [file ijms-23-10664-s001.zip › Table S4-Significant Kyoto Encyclopedia of Genes and Genomes (KEGG) pathways involved in differentially spliced genes.xls]

## Sheet: Table S4
Table S4. Significant Kyoto Encyclopedia of Genes and Genomes (KEGG) pathways pathways involved in differentially spliced genes.
geneSet	description	size	overlap	expect	enrichmentRatio	FDR	link	userId
bta03040	Spliceosome	133	54	19.4435	2.77728	5.17e-11	http://www.kegg.jp/kegg-bin/show_pathway?bta03040+100299503+100299693+100301114+504962+506123+507371+507738+507895+508179+508312+508660+509425+509591+509905+510177+510322+510474+510852+512327+512584+512680+513428+515290+520500+528135+528991+533700+533951+533977+534228+534586+534600+534894+535113+535258+535457+539950+540191+540258+540276+540964+541013+613304+614310+615136+615156+615198+615796+6159…	ENSBTAG00000001697;ENSBTAG00000011645;ENSBTAG00000011596;ENSBTAG00000017177;ENSBTAG00000011571;ENSBTAG00000011396;ENSBTAG00000037746;ENSBTAG00000027506;ENSBTAG00000001038;ENSBTAG00000011656;ENSBTAG00000007913;ENSBTAG00000007606;ENSBTAG00000007234;ENSBTAG00000014060;ENSBTAG00000012792;ENSBTAG00000010627;ENSBTAG00000023610;ENSBTAG00000002830;ENSBTAG00000014766;ENSBTAG00000011488;ENSBTAG00000013526;…
bta04141	Protein processing in endoplasmic reticulum	165	56	24.1216	2.32157	4.3e-08	http://www.kegg.jp/kegg-bin/show_pathway?bta04141+280730+281036+281661+281803+282216+282295+286770+338067+407129+497024+504474+504565+506073+506103+506107+506530+507124+507345+508358+509107+509488+512355+513023+513253+513829+513928+514090+514361+516332+517171+520650+524459+525256+526612+530027+533668+533949+535071+538938+539754+540155+540564+541003+541236+613357+613577+613676+613927+614128+614334…	ENSBTAG00000039442;ENSBTAG00000048090;ENSBTAG00000008083;ENSBTAG00000014351;ENSBTAG00000008068;ENSBTAG00000007080;ENSBTAG00000001928;ENSBTAG00000010497;ENSBTAG00000012065;ENSBTAG00000019508;ENSBTAG00000018295;ENSBTAG00000015796;ENSBTAG00000006533;ENSBTAG00000003815;ENSBTAG00000010322;ENSBTAG00000014777;ENSBTAG00000015882;ENSBTAG00000006665;ENSBTAG00000005970;ENSBTAG00000002828;ENSBTAG00000022028;…
bta05169	Epstein-Barr virus infection	227	69	33.1855	2.07922	6.35e-08	http://www.kegg.jp/kegg-bin/show_pathway?bta05169+100125591+280730+280991+281036+281055+281057+281542+281803+281874+282223+282257+282258+282491+286849+407126+407173+444881+504335+504531+504707+506727+507234+507390+507917+508105+508233+508367+508448+509855+510029+510373+510393+510417+510618+510814+511023+512355+512484+512672+513461+514090+514813+515712+516979+517359+518504+518637+519018+519357+519…	ENSBTAG00000021819;ENSBTAG00000015212;ENSBTAG00000015732;ENSBTAG00000005816;ENSBTAG00000024105;ENSBTAG00000010497;ENSBTAG00000006640;ENSBTAG00000013545;ENSBTAG00000003058;ENSBTAG00000020736;ENSBTAG00000020034;ENSBTAG00000006453;ENSBTAG00000011578;ENSBTAG00000020999;ENSBTAG00000021744;ENSBTAG00000038496;ENSBTAG00000018984;ENSBTAG00000012020;ENSBTAG00000039861;ENSBTAG00000012642;ENSBTAG00000009414;…
bta05168	Herpes simplex infection	198	57	28.946	1.96919	1.25e-05	http://www.kegg.jp/kegg-bin/show_pathway?bta05168+100125591+100137734+280795+281248+281251+281542+282257+282258+282491+282527+407173+444881+505341+505580+507234+507917+508233+508312+508619+509855+509905+510417+510474+510814+511023+512136+512355+512484+512631+512672+513829+514410+514813+515712+516473+516979+519018+519958+524959+525727+528135+533050+533590+534669+535490+540203+540276+613384+614310+…	ENSBTAG00000021819;ENSBTAG00000015212;ENSBTAG00000018768;ENSBTAG00000011596;ENSBTAG00000004322;ENSBTAG00000005816;ENSBTAG00000014351;ENSBTAG00000001321;ENSBTAG00000010497;ENSBTAG00000013545;ENSBTAG00000047991;ENSBTAG00000014643;ENSBTAG00000012020;ENSBTAG00000018200;ENSBTAG00000039861;ENSBTAG00000002048;ENSBTAG00000012792;ENSBTAG00000015318;ENSBTAG00000006633;ENSBTAG00000014766;ENSBTAG00000001069;…
bta04722	Neurotrophin signaling pathway	122	40	17.8354	2.24273	1.8e-05	http://www.kegg.jp/kegg-bin/show_pathway?bta04722+280730+280991+281542+281987+282010+282705+327672+327676+327708+338049+338054+504531+504668+505708+506322+506727+507196+508233+508943+509107+510342+510434+511190+512562+520454+523962+533590+533692+533908+533953+534407+534492+534923+535298+535530+539277+541140+614726+615013+616115	ENSBTAG00000011757;ENSBTAG00000025822;ENSBTAG00000020791;ENSBTAG00000017584;ENSBTAG00000015271;ENSBTAG00000013197;ENSBTAG00000018984;ENSBTAG00000009101;ENSBTAG00000002048;ENSBTAG00000010312;ENSBTAG00000001400;ENSBTAG00000013340;ENSBTAG00000001069;ENSBTAG00000008151;ENSBTAG00000030209;ENSBTAG00000004736;ENSBTAG00000014447;ENSBTAG00000013790;ENSBTAG00000017636;ENSBTAG00000008719;ENSBTAG00000004279;…
bta04140	Autophagy	133	42	19.4435	2.1601	2.42e-05	http://www.kegg.jp/kegg-bin/show_pathway?bta04140+100296883+280991+281105+281814+282320+282322+282323+317697+327672+338472+504531+505708+505901+506083+506322+506754+508631+509970+510434+511036+512685+513049+513829+514596+526310+527278+529148+533440+534126+534155+534815+534923+535099+537916+540404+541140+614285+615013+615657+768316+782743+787967	ENSBTAG00000020935;ENSBTAG00000011041;ENSBTAG00000014351;ENSBTAG00000005190;ENSBTAG00000011860;ENSBTAG00000010664;ENSBTAG00000019059;ENSBTAG00000016355;ENSBTAG00000018984;ENSBTAG00000012987;ENSBTAG00000001030;ENSBTAG00000010312;ENSBTAG00000001400;ENSBTAG00000015352;ENSBTAG00000011623;ENSBTAG00000019914;ENSBTAG00000000013;ENSBTAG00000017636;ENSBTAG00000009765;ENSBTAG00000020455;ENSBTAG00000008719;…
bta05167	Kaposi sarcoma-associated herpesvirus infection	206	57	30.1155	1.89271	2.7e-05	http://www.kegg.jp/kegg-bin/show_pathway?bta05167+100125591+280730+280795+280814+280991+281201+281203+281542+281713+281814+281987+282257+282258+282527+287018+317697+327672+338472+407173+407771+504531+504707+506322+507917+508233+508619+509855+510373+510417+510434+510618+510814+511023+512355+512484+512672+514090+515621+515712+516008+516979+522155+526469+527278+530001+533050+534492+534712+534815+534…	ENSBTAG00000021819;ENSBTAG00000015212;ENSBTAG00000001235;ENSBTAG00000003043;ENSBTAG00000020935;ENSBTAG00000004322;ENSBTAG00000025822;ENSBTAG00000005816;ENSBTAG00000010497;ENSBTAG00000006640;ENSBTAG00000007932;ENSBTAG00000017584;ENSBTAG00000020034;ENSBTAG00000018984;ENSBTAG00000000215;ENSBTAG00000010312;ENSBTAG00000012642;ENSBTAG00000001400;ENSBTAG00000013340;ENSBTAG00000006633;ENSBTAG00000001069;…
bta04137	Mitophagy	66	26	9.64866	2.69468	2.7e-05	http://www.kegg.jp/kegg-bin/show_pathway?bta04137+281542+281814+281942+338045+338472+352959+407219+506322+508233+508608+509107+509970+510032+511257+515032+515180+526310+527278+534252+534615+535530+535589+535742+538284+541140+617809	ENSBTAG00000010485;ENSBTAG00000020935;ENSBTAG00000007513;ENSBTAG00000012987;ENSBTAG00000010001;ENSBTAG00000001069;ENSBTAG00000007935;ENSBTAG00000019914;ENSBTAG00000001632;ENSBTAG00000006679;ENSBTAG00000010193;ENSBTAG00000012384;ENSBTAG00000004551;ENSBTAG00000013895;ENSBTAG00000046797;ENSBTAG00000019020;ENSBTAG00000012828;ENSBTAG00000010428;ENSBTAG00000009778;ENSBTAG00000011765;ENSBTAG00000013956;…
bta04380	Osteoclast differentiation	133	41	19.4435	2.10867	4.48e-05	http://www.kegg.jp/kegg-bin/show_pathway?bta04380+280795+280991+281251+281345+281713+282089+282229+282257+282258+282390+282527+282642+327666+327672+338045+407171+407219+504531+507100+508233+508367+508619+508890+509855+509889+510008+510393+510814+511023+512355+512484+513244+517002+519958+526392+533459+534492+534923+535298+540203+616115	ENSBTAG00000021819;ENSBTAG00000015212;ENSBTAG00000004322;ENSBTAG00000005816;ENSBTAG00000001086;ENSBTAG00000001321;ENSBTAG00000023929;ENSBTAG00000010497;ENSBTAG00000007213;ENSBTAG00000021709;ENSBTAG00000018984;ENSBTAG00000010312;ENSBTAG00000007338;ENSBTAG00000001400;ENSBTAG00000020457;ENSBTAG00000004043;ENSBTAG00000007084;ENSBTAG00000009987;ENSBTAG00000004736;ENSBTAG00000007867;ENSBTAG00000005474;…
bta04660	T cell receptor signaling pathway	103	34	15.0578	2.25797	5.85e-05	http://www.kegg.jp/kegg-bin/show_pathway?bta04660+280795+280991+281050+281055+281987+327672+338049+407098+504531+504994+505901+506322+506727+507026+508233+508367+508890+510434+510618+513244+513673+514735+515377+522346+533125+533729+534492+534923+535298+535622+536154+541140+616115+617345	ENSBTAG00000047856;ENSBTAG00000004322;ENSBTAG00000021872;ENSBTAG00000010664;ENSBTAG00000011600;ENSBTAG00000017584;ENSBTAG00000006453;ENSBTAG00000018984;ENSBTAG00000010312;ENSBTAG00000001400;ENSBTAG00000007084;ENSBTAG00000004736;ENSBTAG00000007445;ENSBTAG00000021596;ENSBTAG00000012695;ENSBTAG00000009381;ENSBTAG00000017636;ENSBTAG00000004279;ENSBTAG00000020783;ENSBTAG00000013705;ENSBTAG00000027916;…
bta04662	B cell receptor signaling pathway	74	27	10.8182	2.4958	7.06e-05	http://www.kegg.jp/kegg-bin/show_pathway?bta04662+100138311+280795+280991+282229+327672+407126+504531+504994+506322+506727+507329+508233+509801+510393+510434+511435+515377+517359+533156+533459+534923+534996+535298+541140+616115+617345+783833	ENSBTAG00000004322;ENSBTAG00000020034;ENSBTAG00000019167;ENSBTAG00000038496;ENSBTAG00000018984;ENSBTAG00000010312;ENSBTAG00000001400;ENSBTAG00000044204;ENSBTAG00000004736;ENSBTAG00000017636;ENSBTAG00000013705;ENSBTAG00000027916;ENSBTAG00000032122;ENSBTAG00000014698;ENSBTAG00000021358;ENSBTAG00000019872;ENSBTAG00000013895;ENSBTAG00000021842;ENSBTAG00000046797;ENSBTAG00000020173;ENSBTAG00000009778;…
bta04064	NF-kappa B signaling pathway	96	32	14.0344	2.28011	7.12e-05	http://www.kegg.jp/kegg-bin/show_pathway?bta04064+281251+281408+281536+281987+282527+286849+444881+504707+504994+505901+507234+508105+508233+508367+508890+510393+512355+514735+515377+515573+519958+526392+529757+533459+533692+533953+534722+534996+540203+613753+616115+618516	ENSBTAG00000001321;ENSBTAG00000010497;ENSBTAG00000010664;ENSBTAG00000017584;ENSBTAG00000020736;ENSBTAG00000020034;ENSBTAG00000008864;ENSBTAG00000012020;ENSBTAG00000012642;ENSBTAG00000007084;ENSBTAG00000012695;ENSBTAG00000000563;ENSBTAG00000020674;ENSBTAG00000027916;ENSBTAG00000038866;ENSBTAG00000021249;ENSBTAG00000014698;ENSBTAG00000021358;ENSBTAG00000006017;ENSBTAG00000005947;ENSBTAG00000013895;…
bta04142	Lysosome	123	38	17.9816	2.11327	7.12e-05	http://www.kegg.jp/kegg-bin/show_pathway?bta04142+281023+281105+281291+282271+282272+286768+338038+404155+504310+504468+504524+505514+506192+508713+508867+510524+510539+510620+510967+511050+513067+515935+517002+517031+518169+529148+529186+533357+534634+535442+536144+536435+537087+541272+618571+767602+768040+768053	ENSBTAG00000005016;ENSBTAG00000013616;ENSBTAG00000012981;ENSBTAG00000018846;ENSBTAG00000027337;ENSBTAG00000016959;ENSBTAG00000007272;ENSBTAG00000001189;ENSBTAG00000007512;ENSBTAG00000019218;ENSBTAG00000015267;ENSBTAG00000016128;ENSBTAG00000010637;ENSBTAG00000015512;ENSBTAG00000001407;ENSBTAG00000010992;ENSBTAG00000039855;ENSBTAG00000014118;ENSBTAG00000007896;ENSBTAG00000002352;ENSBTAG00000014468;…
bta04621	NOD-like receptor signaling pathway	176	49	25.7298	1.90441	7.6e-05	http://www.kegg.jp/kegg-bin/show_pathway?bta04621+100125591+280950+281105+281112+281251+281536+282257+282258+317697+327672+338039+338049+338472+444881+505708+507055+507234+507427+507664+508029+508105+508233+508888+509855+510814+511023+512355+512484+513924+513939+515180+516949+516979+519958+520291+528166+533661+533692+534407+534492+539513+539780+539974+540203+616115+618508+654488+768054+781355	ENSBTAG00000021819;ENSBTAG00000015212;ENSBTAG00000010485;ENSBTAG00000021901;ENSBTAG00000018422;ENSBTAG00000005816;ENSBTAG00000019079;ENSBTAG00000001321;ENSBTAG00000006572;ENSBTAG00000010497;ENSBTAG00000013545;ENSBTAG00000021474;ENSBTAG00000015271;ENSBTAG00000020884;ENSBTAG00000040569;ENSBTAG00000012020;ENSBTAG00000016943;ENSBTAG00000039861;ENSBTAG00000010312;ENSBTAG00000006633;ENSBTAG00000020433;…
bta01100	Metabolic pathways	1329	249	194.289	1.2816	8.24e-05	http://www.kegg.jp/kegg-bin/show_pathway?bta01100+100125224+100125314+100125390+100295800+100297815+100616099+102216273+107132045+280712+280759+280808+280878+280960+280976+280977+281141+281151+281156+281158+281179+281206+281217+281235+281365+281481+281565+281742+281767+281778+281781+281810+281811+281917+281951+281987+282073+282087+282130+282139+282199+282241+282309+282311+282351+282384+282394+282…	ENSBTAG00000003063;ENSBTAG00000000605;ENSBTAG00000004471;ENSBTAG00000002182;ENSBTAG00000023607;ENSBTAG00000010357;ENSBTAG00000014318;ENSBTAG00000021491;ENSBTAG00000018186;ENSBTAG00000010658;ENSBTAG00000011998;ENSBTAG00000016309;ENSBTAG00000018299;ENSBTAG00000001945;ENSBTAG00000020331;ENSBTAG00000006463;ENSBTAG00000020480;ENSBTAG00000012981;ENSBTAG00000020040;ENSBTAG00000019079;ENSBTAG00000004409;…
bta05223	Non-small cell lung cancer	67	24	9.79485	2.45027	0.000251	http://www.kegg.jp/kegg-bin/show_pathway?bta05223+280730+280991+281542+281987+282376+327672+504531+504943+506322+507554+510434+510618+514090+514886+519357+534712+534923+535298+535530+540187+540421+541140+615013+618405	ENSBTAG00000010935;ENSBTAG00000017851;ENSBTAG00000006640;ENSBTAG00000017584;ENSBTAG00000003257;ENSBTAG00000020999;ENSBTAG00000018984;ENSBTAG00000010312;ENSBTAG00000001400;ENSBTAG00000013340;ENSBTAG00000001069;ENSBTAG00000010125;ENSBTAG00000004736;ENSBTAG00000017636;ENSBTAG00000000602;ENSBTAG00000000428;ENSBTAG00000012511;ENSBTAG00000046797;ENSBTAG00000007160;ENSBTAG00000009778;ENSBTAG00000024450;…
bta05166	Human T-cell leukemia virus 1 infection	268	65	39.1794	1.65904	0.00029	http://www.kegg.jp/kegg-bin/show_pathway?bta05166+280730+280795+280991+281033+281036+281055+281156+281248+281542+281603+281713+281861+281862+281874+281877+282089+282322+282323+282376+282491+282527+286849+407129+407173+504531+506322+507100+507917+508233+508367+508641+508890+508943+509107+509827+510417+510420+510568+510618+512672+514572+515712+523962+525727+526392+526469+530616+533050+533202+533251…	ENSBTAG00000017060;ENSBTAG00000004322;ENSBTAG00000017189;ENSBTAG00000013254;ENSBTAG00000006640;ENSBTAG00000019971;ENSBTAG00000020892;ENSBTAG00000016060;ENSBTAG00000007783;ENSBTAG00000020736;ENSBTAG00000006453;ENSBTAG00000021709;ENSBTAG00000004953;ENSBTAG00000018984;ENSBTAG00000013326;ENSBTAG00000018200;ENSBTAG00000005970;ENSBTAG00000006656;ENSBTAG00000023795;ENSBTAG00000006208;ENSBTAG00000001400;…
bta05163	Human cytomegalovirus infection	245	60	35.817	1.67518	0.000425	http://www.kegg.jp/kegg-bin/show_pathway?bta05163+280730+280991+281036+281201+281203+281251+281542+281603+281713+281793+281803+282322+282323+282527+282642+287018+317697+327672+338049+407173+407771+504335+504531+504707+506083+506322+507234+507917+508233+508888+509107+509827+510373+510417+510434+510618+512355+512672+513377+513478+513928+514090+515712+516979+524959+533050+533440+533661+534492+534712…	ENSBTAG00000003043;ENSBTAG00000025822;ENSBTAG00000019079;ENSBTAG00000001321;ENSBTAG00000005190;ENSBTAG00000010497;ENSBTAG00000006640;ENSBTAG00000047223;ENSBTAG00000005215;ENSBTAG00000018984;ENSBTAG00000000215;ENSBTAG00000012020;ENSBTAG00000010312;ENSBTAG00000006208;ENSBTAG00000012642;ENSBTAG00000001400;ENSBTAG00000018912;ENSBTAG00000013340;ENSBTAG00000006633;ENSBTAG00000001069;ENSBTAG00000009987;…
bta05170	Human immunodeficiency virus 1 infection	233	57	34.0627	1.67339	0.000662	http://www.kegg.jp/kegg-bin/show_pathway?bta05170+108771180+280730+280795+280991+281036+281055+281201+281203+281536+281803+281987+282527+287018+317697+327672+338033+407098+407173+444881+504310+504335+504531+504707+506083+506192+506322+507234+507917+508233+510373+510417+510434+512355+512672+513673+514090+515712+516979+519958+524959+533050+533661+533692+533729+533953+534492+534923+539277+540203+541…	ENSBTAG00000047856;ENSBTAG00000003043;ENSBTAG00000004322;ENSBTAG00000025822;ENSBTAG00000010497;ENSBTAG00000017584;ENSBTAG00000006453;ENSBTAG00000038536;ENSBTAG00000024928;ENSBTAG00000018984;ENSBTAG00000000215;ENSBTAG00000012020;ENSBTAG00000001189;ENSBTAG00000010312;ENSBTAG00000012642;ENSBTAG00000001400;ENSBTAG00000013340;ENSBTAG00000006633;ENSBTAG00000017196;ENSBTAG00000017636;ENSBTAG00000000563;…
bta05213	Endometrial cancer	59	21	8.62532	2.43469	0.000775	http://www.kegg.jp/kegg-bin/show_pathway?bta05213+280730+280991+281542+327672+504357+504531+506322+510434+511619+514090+519357+534923+535298+535530+539003+540207+540421+541140+615013+618405+782690	ENSBTAG00000000696;ENSBTAG00000020999;ENSBTAG00000018984;ENSBTAG00000010312;ENSBTAG00000001400;ENSBTAG00000013340;ENSBTAG00000001069;ENSBTAG00000004736;ENSBTAG00000030162;ENSBTAG00000017636;ENSBTAG00000016420;ENSBTAG00000000428;ENSBTAG00000016577;ENSBTAG00000012511;ENSBTAG00000046797;ENSBTAG00000009778;ENSBTAG00000024450;ENSBTAG00000025462;ENSBTAG00000001002;ENSBTAG00000011234;ENSBTAG00000005039
bta05203	Viral carcinogenesis	241	58	35.2322	1.64622	0.000848	http://www.kegg.jp/kegg-bin/show_pathway?bta05203+100125591+100295316+280730+281542+281713+282322+282323+282376+327672+338049+404098+407173+504242+504531+504707+506322+506402+507234+507917+508233+509107+509827+509843+509855+510417+510618+511896+512355+512672+513510+513928+514090+514561+514813+515712+516979+519018+522155+522269+524770+524870+526392+528135+533050+533136+533202+533251+534712+534996+…	ENSBTAG00000010298;ENSBTAG00000018255;ENSBTAG00000005816;ENSBTAG00000010497;ENSBTAG00000006640;ENSBTAG00000011541;ENSBTAG00000008421;ENSBTAG00000020034;ENSBTAG00000018984;ENSBTAG00000012020;ENSBTAG00000007270;ENSBTAG00000010312;ENSBTAG00000006656;ENSBTAG00000023795;ENSBTAG00000012642;ENSBTAG00000011215;ENSBTAG00000013340;ENSBTAG00000006633;ENSBTAG00000001069;ENSBTAG00000010125;ENSBTAG00000016254;…
bta04611	Platelet activation	119	34	17.3968	1.95438	0.000848	http://www.kegg.jp/kegg-bin/show_pathway?bta04611+280991+281603+281793+281876+282226+282322+282323+282433+282642+317697+327672+327708+338049+504531+505485+508888+509326+512056+513244+513377+515011+515621+517688+526379+530001+533125+533459+533670+534492+534923+534996+535742+538606+785911	ENSBTAG00000021872;ENSBTAG00000019079;ENSBTAG00000006784;ENSBTAG00000012526;ENSBTAG00000015910;ENSBTAG00000047223;ENSBTAG00000020034;ENSBTAG00000018984;ENSBTAG00000003840;ENSBTAG00000004457;ENSBTAG00000010312;ENSBTAG00000006208;ENSBTAG00000001400;ENSBTAG00000018912;ENSBTAG00000016344;ENSBTAG00000008165;ENSBTAG00000009987;ENSBTAG00000009381;ENSBTAG00000017636;ENSBTAG00000020455;ENSBTAG00000004279;…
bta04714	Thermogenesis	237	57	34.6475	1.64514	0.000913	http://www.kegg.jp/kegg-bin/show_pathway?bta04714+100126182+100295800+281481+281603+281713+281742+281793+282199+282322+282323+282394+282517+282690+287027+327665+327691+327697+327701+327714+327717+337887+338053+338060+338079+338081+338086+414274+444878+505290+505736+506083+506322+506812+509459+509827+511190+514159+532997+533232+533440+533908+534492+535298+535416+536073+540176+540225+540404+540904+…	ENSBTAG00000000605;ENSBTAG00000002182;ENSBTAG00000021491;ENSBTAG00000030595;ENSBTAG00000000705;ENSBTAG00000013580;ENSBTAG00000005190;ENSBTAG00000047223;ENSBTAG00000014130;ENSBTAG00000001521;ENSBTAG00000016266;ENSBTAG00000033136;ENSBTAG00000012788;ENSBTAG00000006208;ENSBTAG00000014878;ENSBTAG00000018339;ENSBTAG00000015308;ENSBTAG00000004736;ENSBTAG00000002944;ENSBTAG00000002295;ENSBTAG00000005474;…
bta04120	Ubiquitin mediated proteolysis	140	38	20.4669	1.85666	0.00100271	http://www.kegg.jp/kegg-bin/show_pathway?bta04120+100138178+281225+497204+504558+504565+505512+506103+507005+508358+509231+509471+510924+512647+512750+514572+515573+515582+519018+519357+519896+523962+533136+533336+534211+534722+539754+540733+541003+541130+613676+614342+614471+614512+615427+616156+617083+617703+783986	ENSBTAG00000048090;ENSBTAG00000005564;ENSBTAG00000027932;ENSBTAG00000005870;ENSBTAG00000019971;ENSBTAG00000021209;ENSBTAG00000020999;ENSBTAG00000012989;ENSBTAG00000015882;ENSBTAG00000031385;ENSBTAG00000013326;ENSBTAG00000002698;ENSBTAG00000002573;ENSBTAG00000002676;ENSBTAG00000009211;ENSBTAG00000014433;ENSBTAG00000018802;ENSBTAG00000013790;ENSBTAG00000013562;ENSBTAG00000002487;ENSBTAG00000015556;…
bta05162	Measles	146	39	21.344	1.82721	0.00113732	http://www.kegg.jp/kegg-bin/show_pathway?bta05162+100125591+280872+280991+281050+281055+281251+281489+281536+281542+281861+281862+282229+282257+282258+282376+444881+504531+505901+508105+508233+508619+509855+510618+510814+511023+512484+513829+514962+516979+533692+533953+534923+535490+540203+540547+540733+616115+618508+654488	ENSBTAG00000021819;ENSBTAG00000015212;ENSBTAG00000030913;ENSBTAG00000005816;ENSBTAG00000014351;ENSBTAG00000018579;ENSBTAG00000001321;ENSBTAG00000010664;ENSBTAG00000020892;ENSBTAG00000013545;ENSBTAG00000006453;ENSBTAG00000018984;ENSBTAG00000039861;ENSBTAG00000001400;ENSBTAG00000006633;ENSBTAG00000001069;ENSBTAG00000010125;ENSBTAG00000008142;ENSBTAG00000007867;ENSBTAG00000007445;ENSBTAG00000017636;…
bta01522	Endocrine resistance	94	28	13.742	2.03754	0.00143722	http://www.kegg.jp/kegg-bin/show_pathway?bta01522+280730+280795+280991+281542+281603+281793+282322+282323+327672+504531+506083+506322+507196+507663+510434+510618+513730+520734+522921+523707+534492+534712+534923+535298+535742+540421+541140+615013	ENSBTAG00000004322;ENSBTAG00000006640;ENSBTAG00000047223;ENSBTAG00000007489;ENSBTAG00000018984;ENSBTAG00000010312;ENSBTAG00000006208;ENSBTAG00000001400;ENSBTAG00000013340;ENSBTAG00000001069;ENSBTAG00000013271;ENSBTAG00000013236;ENSBTAG00000004736;ENSBTAG00000017636;ENSBTAG00000020783;ENSBTAG00000012511;ENSBTAG00000009175;ENSBTAG00000019838;ENSBTAG00000007909;ENSBTAG00000046797;ENSBTAG00000011953;…
bta05220	Chronic myeloid leukemia	76	24	11.1106	2.1601	0.00154086	http://www.kegg.jp/kegg-bin/show_pathway?bta05220+280730+280991+281542+281730+282089+282376+327672+504531+506322+507196+508233+510434+510618+514090+519357+533590+534712+534923+535298+540421+541140+615013+616115+618405	ENSBTAG00000006640;ENSBTAG00000020999;ENSBTAG00000018984;ENSBTAG00000002048;ENSBTAG00000010312;ENSBTAG00000001400;ENSBTAG00000020457;ENSBTAG00000013340;ENSBTAG00000001069;ENSBTAG00000010125;ENSBTAG00000004736;ENSBTAG00000017636;ENSBTAG00000000428;ENSBTAG00000003397;ENSBTAG00000012511;ENSBTAG00000013895;ENSBTAG00000019838;ENSBTAG00000046797;ENSBTAG00000007160;ENSBTAG00000009778;ENSBTAG00000020270;…
bta03013	RNA transport	164	42	23.9755	1.75179	0.00155955	http://www.kegg.jp/kegg-bin/show_pathway?bta03013+100299503+100533104+281492+286819+286870+407144+444858+504307+504506+506509+507410+507738+510246+510250+510540+510568+512136+513080+513270+515573+518833+520094+521747+521926+525263+532850+532933+534063+534600+534882+540004+540191+541013+613968+614870+616055+618024+618127+781181+785768+787259+789999	ENSBTAG00000014724;ENSBTAG00000012881;ENSBTAG00000011571;ENSBTAG00000034255;ENSBTAG00000015521;ENSBTAG00000000152;ENSBTAG00000013254;ENSBTAG00000019510;ENSBTAG00000000288;ENSBTAG00000010934;ENSBTAG00000005969;ENSBTAG00000020308;ENSBTAG00000008432;ENSBTAG00000005385;ENSBTAG00000002223;ENSBTAG00000010668;ENSBTAG00000005462;ENSBTAG00000016126;ENSBTAG00000014388;ENSBTAG00000005743;ENSBTAG00000020376;…
bta05164	Influenza A	180	45	26.3145	1.71008	0.00161846	http://www.kegg.jp/kegg-bin/show_pathway?bta05164+100125591+280872+280991+281156+281251+281374+281536+282257+282258+282491+282527+286770+327672+444881+504531+508233+508619+509827+509855+510434+510568+510814+511023+512136+512484+513080+513592+513829+514940+516979+525727+526469+533197+533692+534492+534923+535490+536149+539679+539974+540004+540191+616115+618508+654488	ENSBTAG00000021819;ENSBTAG00000015212;ENSBTAG00000011143;ENSBTAG00000030913;ENSBTAG00000005816;ENSBTAG00000014351;ENSBTAG00000001321;ENSBTAG00000013254;ENSBTAG00000012065;ENSBTAG00000013545;ENSBTAG00000010934;ENSBTAG00000040569;ENSBTAG00000008432;ENSBTAG00000018984;ENSBTAG00000014249;ENSBTAG00000039861;ENSBTAG00000010312;ENSBTAG00000001400;ENSBTAG00000003168;ENSBTAG00000006633;ENSBTAG00000012103;…
bta00071	Fatty acid degradation	42	16	6.14006	2.60584	0.00162285	http://www.kegg.jp/kegg-bin/show_pathway?bta00071+281810+281811+282130+505515+505968+506812+508324+509459+510065+511082+511222+512044+514159+522006+535174+537539	ENSBTAG00000010083;ENSBTAG00000015038;ENSBTAG00000012885;ENSBTAG00000007484;ENSBTAG00000003072;ENSBTAG00000018283;ENSBTAG00000002863;ENSBTAG00000009965;ENSBTAG00000006707;ENSBTAG00000021999;ENSBTAG00000017852;ENSBTAG00000024240;ENSBTAG00000016007;ENSBTAG00000004893;ENSBTAG00000002827;ENSBTAG00000016048
bta00970	Aminoacyl-tRNA biosynthesis	44	16	6.43244	2.48739	0.00294765	http://www.kegg.jp/kegg-bin/show_pathway?bta00970+281476+282060+286855+505390+506598+509624+510162+510933+512531+514586+515715+522024+532903+538357+615182+788792	ENSBTAG00000021630;ENSBTAG00000011471;ENSBTAG00000006898;ENSBTAG00000019810;ENSBTAG00000015677;ENSBTAG00000001780;ENSBTAG00000009949;ENSBTAG00000011649;ENSBTAG00000018928;ENSBTAG00000018072;ENSBTAG00000010777;ENSBTAG00000005064;ENSBTAG00000012962;ENSBTAG00000018405;ENSBTAG00000025212;ENSBTAG00000021374
bta05221	Acute myeloid leukemia	66	21	9.64866	2.17647	0.00299754	http://www.kegg.jp/kegg-bin/show_pathway?bta05221+280991+281402+282376+327672+353106+407124+504531+506083+506322+507100+508233+510434+515310+534280+534923+535298+540421+541140+615013+616115+782690	ENSBTAG00000021709;ENSBTAG00000018984;ENSBTAG00000010312;ENSBTAG00000001400;ENSBTAG00000012500;ENSBTAG00000010125;ENSBTAG00000004736;ENSBTAG00000017636;ENSBTAG00000017542;ENSBTAG00000000396;ENSBTAG00000047238;ENSBTAG00000012511;ENSBTAG00000013895;ENSBTAG00000009175;ENSBTAG00000046797;ENSBTAG00000004587;ENSBTAG00000009778;ENSBTAG00000020270;ENSBTAG00000024450;ENSBTAG00000001002;ENSBTAG00000005039
bta05140	Leishmaniasis	76	23	11.1106	2.0701	0.00348119	http://www.kegg.jp/kegg-bin/show_pathway?bta05140+280795+281112+281251+281345+281536+281876+281877+282089+282491+282882+327672+407124+444881+508233+508619+510814+519958+525727+533692+533953+534492+540203+616115	ENSBTAG00000017060;ENSBTAG00000004322;ENSBTAG00000001321;ENSBTAG00000015910;ENSBTAG00000010312;ENSBTAG00000020457;ENSBTAG00000009256;ENSBTAG00000007867;ENSBTAG00000000563;ENSBTAG00000012451;ENSBTAG00000006490;ENSBTAG00000020783;ENSBTAG00000047238;ENSBTAG00000003305;ENSBTAG00000013895;ENSBTAG00000021105;ENSBTAG00000019828;ENSBTAG00000020270;ENSBTAG00000006240;ENSBTAG00000012544;ENSBTAG00000013454;…
bta04625	C-type lectin receptor signaling pathway	105	29	15.3501	1.88923	0.00349776	http://www.kegg.jp/kegg-bin/show_pathway?bta04625+280991+281251+282226+317697+327672+338049+504531+504994+505708+506322+508233+508367+508832+509855+510814+511023+514979+526392+531942+533590+533729+534492+534923+535742+539277+541140+616115+768054+789216	ENSBTAG00000025822;ENSBTAG00000005816;ENSBTAG00000001321;ENSBTAG00000006572;ENSBTAG00000018984;ENSBTAG00000002048;ENSBTAG00000010312;ENSBTAG00000001400;ENSBTAG00000009493;ENSBTAG00000007084;ENSBTAG00000007867;ENSBTAG00000017636;ENSBTAG00000020455;ENSBTAG00000008719;ENSBTAG00000004279;ENSBTAG00000020783;ENSBTAG00000027916;ENSBTAG00000006017;ENSBTAG00000010191;ENSBTAG00000013895;ENSBTAG00000010447;…
bta04668	TNF signaling pathway	115	31	16.8121	1.84391	0.00349776	http://www.kegg.jp/kegg-bin/show_pathway?bta04668+280795+280991+281248+281251+281713+282527+327672+338033+504531+504707+507234+507427+508105+508233+508367+508608+509107+509827+512355+513928+519958+521987+526279+526469+531942+534492+534923+535622+540203+616115+789216	ENSBTAG00000004322;ENSBTAG00000018422;ENSBTAG00000001321;ENSBTAG00000010497;ENSBTAG00000011600;ENSBTAG00000024928;ENSBTAG00000018984;ENSBTAG00000012020;ENSBTAG00000018200;ENSBTAG00000007513;ENSBTAG00000010312;ENSBTAG00000012642;ENSBTAG00000001400;ENSBTAG00000009493;ENSBTAG00000012103;ENSBTAG00000007084;ENSBTAG00000002295;ENSBTAG00000005474;ENSBTAG00000017636;ENSBTAG00000020783;ENSBTAG00000008794;…
bta04062	Chemokine signaling pathway	188	45	27.4841	1.63731	0.0037213	http://www.kegg.jp/kegg-bin/show_pathway?bta04062+280814+280991+281201+281203+281345+281603+281638+281801+282322+282323+282376+287018+327672+327708+338049+407771+504531+505708+506322+506807+507196+507790+508233+508888+509821+510668+510814+511023+512056+515621+521413+530001+533729+534923+534996+535298+535530+535742+541008+541140+615013+616115+617345+618399+785911	ENSBTAG00000003043;ENSBTAG00000019079;ENSBTAG00000007932;ENSBTAG00000020034;ENSBTAG00000018984;ENSBTAG00000000215;ENSBTAG00000010312;ENSBTAG00000006208;ENSBTAG00000001400;ENSBTAG00000035587;ENSBTAG00000016344;ENSBTAG00000015133;ENSBTAG00000010125;ENSBTAG00000004736;ENSBTAG00000007867;ENSBTAG00000017636;ENSBTAG00000008719;ENSBTAG00000004279;ENSBTAG00000019428;ENSBTAG00000015708;ENSBTAG00000008403;…
bta05161	Hepatitis B	152	38	22.2212	1.71008	0.00404845	http://www.kegg.jp/kegg-bin/show_pathway?bta05161+100125591+280730+280795+280991+281536+281542+281713+282089+282257+282376+327672+353105+444881+504531+506322+508233+509107+509827+510434+510618+510814+511023+513928+516090+516979+519357+523962+526469+534712+534923+535298+535490+535742+541008+541140+615013+616115+618508	ENSBTAG00000021819;ENSBTAG00000004322;ENSBTAG00000006640;ENSBTAG00000013545;ENSBTAG00000020999;ENSBTAG00000018984;ENSBTAG00000010312;ENSBTAG00000001400;ENSBTAG00000020457;ENSBTAG00000013340;ENSBTAG00000006633;ENSBTAG00000001069;ENSBTAG00000012103;ENSBTAG00000010125;ENSBTAG00000004736;ENSBTAG00000002295;ENSBTAG00000008142;ENSBTAG00000007867;ENSBTAG00000005474;ENSBTAG00000013790;ENSBTAG00000017636;…
bta04666	Fc gamma R-mediated phagocytosis	87	25	12.7187	1.96561	0.00411133	http://www.kegg.jp/kegg-bin/show_pathway?bta04666+100125224+280814+280991+281345+281987+282229+326600+327672+504482+504531+504545+505708+506083+507329+508819+514735+533729+534923+534996+535077+539459+613421+614576+617345+783833	ENSBTAG00000015278;ENSBTAG00000007932;ENSBTAG00000017584;ENSBTAG00000020034;ENSBTAG00000019167;ENSBTAG00000018984;ENSBTAG00000010312;ENSBTAG00000001400;ENSBTAG00000019177;ENSBTAG00000018374;ENSBTAG00000017636;ENSBTAG00000007964;ENSBTAG00000008719;ENSBTAG00000021249;ENSBTAG00000003305;ENSBTAG00000046248;ENSBTAG00000010191;ENSBTAG00000009175;ENSBTAG00000021842;ENSBTAG00000006099;ENSBTAG00000020173;…
bta04932	Non-alcoholic fatty liver disease (NAFLD)	158	39	23.0983	1.68844	0.00424324	http://www.kegg.jp/kegg-bin/show_pathway?bta04932+280730+280991+281251+281481+281742+282089+282199+282394+282517+282527+287027+327665+327691+327697+327701+327714+327717+338060+338079+338086+444878+504531+507176+507390+507554+508233+508531+509107+510373+512355+526279+534923+540225+540404+541236+613899+614700+616115+616871	ENSBTAG00000021491;ENSBTAG00000024105;ENSBTAG00000000705;ENSBTAG00000001321;ENSBTAG00000017851;ENSBTAG00000010497;ENSBTAG00000014130;ENSBTAG00000001521;ENSBTAG00000016266;ENSBTAG00000010681;ENSBTAG00000018984;ENSBTAG00000012788;ENSBTAG00000005970;ENSBTAG00000014878;ENSBTAG00000001400;ENSBTAG00000020457;ENSBTAG00000013340;ENSBTAG00000046670;ENSBTAG00000000013;ENSBTAG00000009914;ENSBTAG00000017267;…
bta04659	Th17 cell differentiation	112	30	16.3735	1.83223	0.00424324	http://www.kegg.jp/kegg-bin/show_pathway?bta04659+280795+281055+281251+281814+281861+281862+281987+282089+282376+282491+327672+353105+404154+407098+504943+505901+506141+506727+507554+508233+508619+508890+510814+512484+514735+522155+525727+534280+534492+616115	ENSBTAG00000020935;ENSBTAG00000004322;ENSBTAG00000001321;ENSBTAG00000017851;ENSBTAG00000010664;ENSBTAG00000020892;ENSBTAG00000017584;ENSBTAG00000006453;ENSBTAG00000010312;ENSBTAG00000020457;ENSBTAG00000012500;ENSBTAG00000010125;ENSBTAG00000007867;ENSBTAG00000012695;ENSBTAG00000012451;ENSBTAG00000006490;ENSBTAG00000000602;ENSBTAG00000020783;ENSBTAG00000013705;ENSBTAG00000002929;ENSBTAG00000001602;…
bta04070	Phosphatidylinositol signaling system	99	27	14.473	1.86554	0.00570423	http://www.kegg.jp/kegg-bin/show_pathway?bta04070+100125224+281987+282087+282309+286846+317697+504531+506348+507329+508236+508819+508888+511887+514123+514596+518488+530577+534029+534815+535099+535487+538291+539277+615077+780855+782743+783833	ENSBTAG00000003063;ENSBTAG00000025822;ENSBTAG00000002748;ENSBTAG00000019079;ENSBTAG00000004814;ENSBTAG00000017584;ENSBTAG00000019167;ENSBTAG00000013636;ENSBTAG00000018984;ENSBTAG00000001030;ENSBTAG00000013971;ENSBTAG00000015352;ENSBTAG00000011479;ENSBTAG00000009845;ENSBTAG00000009765;ENSBTAG00000020455;ENSBTAG00000011595;ENSBTAG00000021853;ENSBTAG00000003501;ENSBTAG00000026290;ENSBTAG00000007320;…
bta05340	Primary immunodeficiency	39	14	5.70148	2.4555	0.00600206	http://www.kegg.jp/kegg-bin/show_pathway?bta05340+100125917+280712+281862+286849+407098+507026+508890+510393+517359+517688+521554+524959+533459+618516	ENSBTAG00000005280;ENSBTAG00000020736;ENSBTAG00000004457;ENSBTAG00000021596;ENSBTAG00000012695;ENSBTAG00000019975;ENSBTAG00000008953;ENSBTAG00000032122;ENSBTAG00000021358;ENSBTAG00000003255;ENSBTAG00000026489;ENSBTAG00000001762;ENSBTAG00000019250;ENSBTAG00000007626
bta04210	Apoptosis	142	35	20.7592	1.686	0.00753925	http://www.kegg.jp/kegg-bin/show_pathway?bta04210+280730+280795+280991+281105+281542+281661+282527+317697+327672+404053+504531+504707+506322+507390+508233+508367+508646+509107+510373+510434+510524+510967+512355+514090+516326+526279+528530+531419+534923+535714+538409+541140+615013+616115+618405	ENSBTAG00000004322;ENSBTAG00000024105;ENSBTAG00000010497;ENSBTAG00000018984;ENSBTAG00000010312;ENSBTAG00000012642;ENSBTAG00000001400;ENSBTAG00000013340;ENSBTAG00000001069;ENSBTAG00000007084;ENSBTAG00000010992;ENSBTAG00000010057;ENSBTAG00000017636;ENSBTAG00000020455;ENSBTAG00000000428;ENSBTAG00000006615;ENSBTAG00000012511;ENSBTAG00000010230;ENSBTAG00000013895;ENSBTAG00000020773;ENSBTAG00000046797;…
bta05216	Thyroid cancer	40	14	5.84767	2.39412	0.00764603	http://www.kegg.jp/kegg-bin/show_pathway?bta05216+280730+281542+327672+504943+506322+507554+510434+514090+519357+525329+539003+541140+618405+782690	ENSBTAG00000017851;ENSBTAG00000020999;ENSBTAG00000010312;ENSBTAG00000013340;ENSBTAG00000001069;ENSBTAG00000016420;ENSBTAG00000000602;ENSBTAG00000000428;ENSBTAG00000019565;ENSBTAG00000046797;ENSBTAG00000009778;ENSBTAG00000024450;ENSBTAG00000025462;ENSBTAG00000001002
bta05010	Alzheimer disease	180	42	26.3145	1.59608	0.00779015	http://www.kegg.jp/kegg-bin/show_pathway?bta05010+281251+281481+281661+281742+282010+282173+282199+282394+282517+282527+282690+282705+287027+317697+327665+327672+327691+327697+327701+327714+327717+337887+338053+338060+338079+338081+338086+359718+359721+444878+508888+510373+514929+517541+526279+539277+540176+540225+613899+614700+615013+616871	ENSBTAG00000000605;ENSBTAG00000021491;ENSBTAG00000011757;ENSBTAG00000025822;ENSBTAG00000019079;ENSBTAG00000000705;ENSBTAG00000011104;ENSBTAG00000001321;ENSBTAG00000001141;ENSBTAG00000014130;ENSBTAG00000001521;ENSBTAG00000016266;ENSBTAG00000013197;ENSBTAG00000012788;ENSBTAG00000010312;ENSBTAG00000014878;ENSBTAG00000004475;ENSBTAG00000018339;ENSBTAG00000002944;ENSBTAG00000009914;ENSBTAG00000017267;…
bta01212	Fatty acid metabolism	49	16	7.1634	2.23358	0.00779015	http://www.kegg.jp/kegg-bin/show_pathway?bta01212+281810+281811+282130+353301+505968+506812+508324+509459+510065+511082+511222+512044+514159+522006+613886+618814	ENSBTAG00000023607;ENSBTAG00000010083;ENSBTAG00000015038;ENSBTAG00000012885;ENSBTAG00000007484;ENSBTAG00000003072;ENSBTAG00000017253;ENSBTAG00000018283;ENSBTAG00000002863;ENSBTAG00000006707;ENSBTAG00000021999;ENSBTAG00000024240;ENSBTAG00000004893;ENSBTAG00000017741;ENSBTAG00000002827;ENSBTAG00000016048
bta01200	Carbon metabolism	112	29	16.3735	1.77116	0.00798758	http://www.kegg.jp/kegg-bin/show_pathway?bta01200+100297815+280808+280976+281141+281179+281206+281235+281481+281810+505515+505968+506888+507119+507817+508683+509566+509983+511082+511222+512044+512373+535182+535653+537713+540303+613376+614145+614302+616120	ENSBTAG00000010658;ENSBTAG00000006463;ENSBTAG00000002866;ENSBTAG00000006075;ENSBTAG00000019295;ENSBTAG00000015038;ENSBTAG00000003415;ENSBTAG00000010672;ENSBTAG00000002683;ENSBTAG00000012885;ENSBTAG00000016266;ENSBTAG00000013411;ENSBTAG00000007484;ENSBTAG00000006396;ENSBTAG00000005534;ENSBTAG00000020527;ENSBTAG00000009541;ENSBTAG00000016269;ENSBTAG00000012927;ENSBTAG00000011960;ENSBTAG00000018201;…
bta05152	Tuberculosis	197	45	28.7998	1.56251	0.00801404	http://www.kegg.jp/kegg-bin/show_pathway?bta05152+100125917+280730+280991+281251+281536+281713+281877+282089+282226+282229+282491+282527+286768+327672+338038+338049+407124+444881+504707+504994+508233+508619+508832+509970+510373+510814+513478+525727+529148+533692+533953+534003+534407+534492+534815+534923+535742+539150+539277+539764+613384+613749+615013+616115+768054	ENSBTAG00000017060;ENSBTAG00000046385;ENSBTAG00000025822;ENSBTAG00000001321;ENSBTAG00000006572;ENSBTAG00000015271;ENSBTAG00000005215;ENSBTAG00000007272;ENSBTAG00000010312;ENSBTAG00000012642;ENSBTAG00000001400;ENSBTAG00000020457;ENSBTAG00000013340;ENSBTAG00000006982;ENSBTAG00000019218;ENSBTAG00000007867;ENSBTAG00000005474;ENSBTAG00000017636;ENSBTAG00000000563;ENSBTAG00000004279;ENSBTAG00000010193;…
bta04919	Thyroid hormone signaling pathway	113	29	16.5197	1.75548	0.00890113	http://www.kegg.jp/kegg-bin/show_pathway?bta04919+280991+281542+281814+281987+282144+282322+282323+282642+327672+504531+504943+506322+507554+507663+508888+510434+510814+513730+515299+518504+520734+523707+532621+534923+535742+539003+541140+541303+615013	ENSBTAG00000020935;ENSBTAG00000019079;ENSBTAG00000017851;ENSBTAG00000019502;ENSBTAG00000017584;ENSBTAG00000007489;ENSBTAG00000018984;ENSBTAG00000010312;ENSBTAG00000001400;ENSBTAG00000001069;ENSBTAG00000013271;ENSBTAG00000013236;ENSBTAG00000010745;ENSBTAG00000009987;ENSBTAG00000007867;ENSBTAG00000009985;ENSBTAG00000017636;ENSBTAG00000016420;ENSBTAG00000000602;ENSBTAG00000003552;ENSBTAG00000012511;…
bta05212	Pancreatic cancer	74	21	10.8182	1.94117	0.0102137	http://www.kegg.jp/kegg-bin/show_pathway?bta05212+280730+280991+281542+282089+327672+504531+506083+508233+510618+510814+514090+519357+523324+533823+534712+534923+540421+541140+615013+616115+618405	ENSBTAG00000006640;ENSBTAG00000020999;ENSBTAG00000018984;ENSBTAG00000010312;ENSBTAG00000001400;ENSBTAG00000020457;ENSBTAG00000013340;ENSBTAG00000001069;ENSBTAG00000007867;ENSBTAG00000017636;ENSBTAG00000000428;ENSBTAG00000021250;ENSBTAG00000012511;ENSBTAG00000013895;ENSBTAG00000009175;ENSBTAG00000007160;ENSBTAG00000009778;ENSBTAG00000020270;ENSBTAG00000025462;ENSBTAG00000017850;ENSBTAG00000005039
bta00514	Other types of O-glycan biosynthesis	21	9	3.07003	2.93157	0.0102639	http://www.kegg.jp/kegg-bin/show_pathway?bta00514+100125390+281781+282073+444859+505267+513167+514996+516209+617609	ENSBTAG00000010357;ENSBTAG00000010805;ENSBTAG00000000342;ENSBTAG00000040361;ENSBTAG00000011879;ENSBTAG00000017656;ENSBTAG00000015043;ENSBTAG00000012678;ENSBTAG00000015249
bta05210	Colorectal cancer	89	24	13.0111	1.84458	0.0102639	http://www.kegg.jp/kegg-bin/show_pathway?bta05210+280730+280795+280991+281542+282089+327672+338049+504357+504531+506083+506322+507390+510434+511619+514090+519357+534923+535298+539003+540421+541140+615013+618405+782690	ENSBTAG00000004322;ENSBTAG00000024105;ENSBTAG00000020999;ENSBTAG00000018984;ENSBTAG00000010312;ENSBTAG00000001400;ENSBTAG00000020457;ENSBTAG00000013340;ENSBTAG00000001069;ENSBTAG00000004736;ENSBTAG00000030162;ENSBTAG00000017636;ENSBTAG00000016420;ENSBTAG00000004279;ENSBTAG00000000428;ENSBTAG00000016577;ENSBTAG00000012511;ENSBTAG00000009175;ENSBTAG00000046797;ENSBTAG00000009778;ENSBTAG00000024450;…
bta04664	Fc epsilon RI signaling pathway	70	20	10.2334	1.95438	0.011271	http://www.kegg.jp/kegg-bin/show_pathway?bta04664+280991+281987+282226+327672+504531+505485+506322+507329+510434+513244+514735+526469+533459+534492+534923+534996+535298+541140+613869+617345	ENSBTAG00000006784;ENSBTAG00000013201;ENSBTAG00000017584;ENSBTAG00000020034;ENSBTAG00000018984;ENSBTAG00000010312;ENSBTAG00000001400;ENSBTAG00000012103;ENSBTAG00000004736;ENSBTAG00000009381;ENSBTAG00000017636;ENSBTAG00000020783;ENSBTAG00000021249;ENSBTAG00000024503;ENSBTAG00000046797;ENSBTAG00000020173;ENSBTAG00000009778;ENSBTAG00000039160;ENSBTAG00000024450;ENSBTAG00000019250
bta05211	Renal cell carcinoma	71	20	10.3796	1.92685	0.0133301	http://www.kegg.jp/kegg-bin/show_pathway?bta05211+280991+281814+282089+327672+327708+504531+506322+510434+513673+520454+526652+533590+533729+534923+535298+536763+540313+540421+541140+615013	ENSBTAG00000047856;ENSBTAG00000020935;ENSBTAG00000020791;ENSBTAG00000018984;ENSBTAG00000002048;ENSBTAG00000010312;ENSBTAG00000001400;ENSBTAG00000020457;ENSBTAG00000008010;ENSBTAG00000004736;ENSBTAG00000017636;ENSBTAG00000010191;ENSBTAG00000002341;ENSBTAG00000012511;ENSBTAG00000046797;ENSBTAG00000008967;ENSBTAG00000009778;ENSBTAG00000024450;ENSBTAG00000005039;ENSBTAG00000017996
bta05160	Hepatitis C	139	33	20.3207	1.62396	0.0153189	http://www.kegg.jp/kegg-bin/show_pathway?bta05160+100125591+280991+281542+282257+282258+282320+282527+327672+504531+504707+506322+507176+507554+508233+509231+509855+510814+511023+511435+512355+512484+513829+516979+534492+534923+535298+540421+541140+615013+616115+618508+654488+789216	ENSBTAG00000021819;ENSBTAG00000015212;ENSBTAG00000005564;ENSBTAG00000005816;ENSBTAG00000014351;ENSBTAG00000017851;ENSBTAG00000010497;ENSBTAG00000013545;ENSBTAG00000010681;ENSBTAG00000018984;ENSBTAG00000039861;ENSBTAG00000010312;ENSBTAG00000012642;ENSBTAG00000001400;ENSBTAG00000006633;ENSBTAG00000001069;ENSBTAG00000004736;ENSBTAG00000007867;ENSBTAG00000017636;ENSBTAG00000020783;ENSBTAG00000012511;…
bta05165	Human papillomavirus infection	354	71	51.7519	1.37193	0.0153189	http://www.kegg.jp/kegg-bin/show_pathway?bta05165+100134966+100295316+280730+280872+280991+281542+281713+281793+281876+282257+282258+282320+282322+282323+282527+282642+282684+282705+282882+286768+327672+338038+338075+404152+407173+504242+504357+504531+504707+505267+506083+506322+506402+507917+508233+509843+509855+510184+510417+510434+510618+510814+511023+511619+512484+512672+513730+514031+514090+…	ENSBTAG00000021819;ENSBTAG00000015212;ENSBTAG00000030913;ENSBTAG00000016309;ENSBTAG00000011757;ENSBTAG00000005816;ENSBTAG00000005190;ENSBTAG00000006640;ENSBTAG00000015910;ENSBTAG00000047223;ENSBTAG00000011541;ENSBTAG00000008421;ENSBTAG00000018984;ENSBTAG00000000754;ENSBTAG00000007272;ENSBTAG00000010312;ENSBTAG00000012642;ENSBTAG00000001400;ENSBTAG00000013340;ENSBTAG00000006633;ENSBTAG00000001069;…
bta05133	Pertussis	77	21	11.2568	1.86554	0.0153189	http://www.kegg.jp/kegg-bin/show_pathway?bta05133+280795+281251+281536+281876+281877+327672+338049+407124+444881+508233+509968+516979+526279+533692+533953+534492+539277+613753+614909+616115+789216	ENSBTAG00000017060;ENSBTAG00000004322;ENSBTAG00000025822;ENSBTAG00000001321;ENSBTAG00000015910;ENSBTAG00000008864;ENSBTAG00000010312;ENSBTAG00000017824;ENSBTAG00000006633;ENSBTAG00000011193;ENSBTAG00000000563;ENSBTAG00000004279;ENSBTAG00000020783;ENSBTAG00000047238;ENSBTAG00000006615;ENSBTAG00000013895;ENSBTAG00000021105;ENSBTAG00000020270;ENSBTAG00000031231;ENSBTAG00000006240;ENSBTAG00000016085
bta04144	Endocytosis	246	52	35.9632	1.44592	0.0171473	http://www.kegg.jp/kegg-bin/show_pathway?bta04144+100125224+281638+281801+281861+281862+326600+338049+404069+407173+493728+504785+505438+506471+507659+507917+508819+509970+510417+511582+511691+512672+513840+514383+515712+516032+516048+517887+519597+521413+521541+532672+532685+532723+533050+533602+534708+534750+535742+539150+539357+539459+539764+540304+613421+613647+613720+613749+614576+615954+616…	ENSBTAG00000007939;ENSBTAG00000011383;ENSBTAG00000046385;ENSBTAG00000011540;ENSBTAG00000018959;ENSBTAG00000009600;ENSBTAG00000015278;ENSBTAG00000020892;ENSBTAG00000004916;ENSBTAG00000026320;ENSBTAG00000009574;ENSBTAG00000008417;ENSBTAG00000006506;ENSBTAG00000019180;ENSBTAG00000011505;ENSBTAG00000035587;ENSBTAG00000006982;ENSBTAG00000019906;ENSBTAG00000000411;ENSBTAG00000019177;ENSBTAG00000001585;…
bta04010	MAPK signaling pathway	292	60	42.688	1.40555	0.0171473	http://www.kegg.jp/kegg-bin/show_pathway?bta04010+280795+280991+281165+281251+281542+281638+281994+281995+282089+282322+282323+282527+327672+327708+444881+504707+505485+505847+506322+508233+508367+508943+509107+509827+510434+511190+512056+512254+512355+513673+514886+515310+519958+520058+522002+523962+525647+526392+526469+533125+533155+533692+533729+533897+533908+533953+534492+534620+534923+535298…	ENSBTAG00000047856;ENSBTAG00000018127;ENSBTAG00000017994;ENSBTAG00000004322;ENSBTAG00000021872;ENSBTAG00000006784;ENSBTAG00000000223;ENSBTAG00000001321;ENSBTAG00000010497;ENSBTAG00000011600;ENSBTAG00000008436;ENSBTAG00000003257;ENSBTAG00000004953;ENSBTAG00000012550;ENSBTAG00000010312;ENSBTAG00000012642;ENSBTAG00000021145;ENSBTAG00000001400;ENSBTAG00000020457;ENSBTAG00000035587;ENSBTAG00000001069;…
bta00562	Inositol phosphate metabolism	73	20	10.672	1.87406	0.0171473	http://www.kegg.jp/kegg-bin/show_pathway?bta00562+100125224+281987+282087+282309+286846+504531+507329+508819+508888+514123+514596+518488+530001+530577+534815+535099+535487+538291+782743+783833	ENSBTAG00000003063;ENSBTAG00000019079;ENSBTAG00000004814;ENSBTAG00000017584;ENSBTAG00000019167;ENSBTAG00000018984;ENSBTAG00000001030;ENSBTAG00000013971;ENSBTAG00000015352;ENSBTAG00000011479;ENSBTAG00000009845;ENSBTAG00000009765;ENSBTAG00000003501;ENSBTAG00000026290;ENSBTAG00000007320;ENSBTAG00000006099;ENSBTAG00000024107;ENSBTAG00000020173;ENSBTAG00000020848;ENSBTAG00000000710
bta04620	Toll-like receptor signaling pathway	110	27	16.0811	1.67899	0.0202941	http://www.kegg.jp/kegg-bin/show_pathway?bta04620+100125591+280795+280991+281251+281536+282257+282258+286849+327672+444881+504531+508233+510434+510814+516979+519958+526469+533692+533953+534492+534923+535622+539480+540203+613753+615340+616115	ENSBTAG00000021819;ENSBTAG00000015212;ENSBTAG00000004322;ENSBTAG00000001321;ENSBTAG00000011600;ENSBTAG00000020736;ENSBTAG00000008864;ENSBTAG00000018984;ENSBTAG00000010312;ENSBTAG00000001400;ENSBTAG00000006633;ENSBTAG00000012103;ENSBTAG00000007867;ENSBTAG00000017636;ENSBTAG00000000563;ENSBTAG00000020783;ENSBTAG00000013895;ENSBTAG00000008237;ENSBTAG00000047680;ENSBTAG00000004989;ENSBTAG00000021105;…
bta04145	Phagosome	170	38	24.8526	1.52901	0.0213357	http://www.kegg.jp/kegg-bin/show_pathway?bta04145+281036+281112+281291+281345+281536+281876+281877+282229+282491+282642+286768+338038+338075+404053+404152+407124+407129+407173+503555+505538+507917+509970+510330+510417+511582+512672+515712+524959+525727+529148+533050+534815+539150+539764+613749+614128+614135+768070	ENSBTAG00000017060;ENSBTAG00000046385;ENSBTAG00000016309;ENSBTAG00000019508;ENSBTAG00000015910;ENSBTAG00000007272;ENSBTAG00000023730;ENSBTAG00000021647;ENSBTAG00000006982;ENSBTAG00000019218;ENSBTAG00000009987;ENSBTAG00000000411;ENSBTAG00000001192;ENSBTAG00000015100;ENSBTAG00000014700;ENSBTAG00000010193;ENSBTAG00000008953;ENSBTAG00000012451;ENSBTAG00000006490;ENSBTAG00000005182;ENSBTAG00000038619;…
bta03050	Proteasome	46	14	6.72482	2.08184	0.0235986	http://www.kegg.jp/kegg-bin/show_pathway?bta03050+282013+282328+505050+506203+508448+510029+510593+511207+513461+514237+518637+519729+533874+617807	ENSBTAG00000015732;ENSBTAG00000003067;ENSBTAG00000003058;ENSBTAG00000005127;ENSBTAG00000018417;ENSBTAG00000021744;ENSBTAG00000018040;ENSBTAG00000009414;ENSBTAG00000003830;ENSBTAG00000003039;ENSBTAG00000008954;ENSBTAG00000021288;ENSBTAG00000007685;ENSBTAG00000018897
bta05134	Legionellosis	56	16	8.18674	1.95438	0.0256589	http://www.kegg.jp/kegg-bin/show_pathway?bta05134+281251+281536+281877+407124+444881+506235+507345+508233+517171+526279+526392+539780+540685+541083+616115+617809	ENSBTAG00000017060;ENSBTAG00000001321;ENSBTAG00000020751;ENSBTAG00000003326;ENSBTAG00000000563;ENSBTAG00000047238;ENSBTAG00000006017;ENSBTAG00000006615;ENSBTAG00000016858;ENSBTAG00000013895;ENSBTAG00000046485;ENSBTAG00000013956;ENSBTAG00000020270;ENSBTAG00000015000;ENSBTAG00000006240;ENSBTAG00000020174
bta04071	Sphingolipid signaling pathway	119	28	17.3968	1.60949	0.030479	http://www.kegg.jp/kegg-bin/show_pathway?bta04071+100134966+280730+280991+281542+282226+282320+282527+327672+338049+504531+504707+506322+508233+508888+509018+510373+510434+510620+512355+533538+533788+534492+534923+537972+539223+541140+616115+785911	ENSBTAG00000020480;ENSBTAG00000019079;ENSBTAG00000010497;ENSBTAG00000018984;ENSBTAG00000000754;ENSBTAG00000010312;ENSBTAG00000012642;ENSBTAG00000001400;ENSBTAG00000013340;ENSBTAG00000001069;ENSBTAG00000017636;ENSBTAG00000004279;ENSBTAG00000020783;ENSBTAG00000005533;ENSBTAG00000008403;ENSBTAG00000011748;ENSBTAG00000011257;ENSBTAG00000013895;ENSBTAG00000024503;ENSBTAG00000000099;ENSBTAG00000046797;…
bta05214	Glioma	73	19	10.672	1.78036	0.0356164	http://www.kegg.jp/kegg-bin/show_pathway?bta05214+280730+280991+281542+281987+327672+504531+506322+507196+510434+510618+514090+519357+534712+534923+535298+539277+540421+541140+618405	ENSBTAG00000025822;ENSBTAG00000006640;ENSBTAG00000017584;ENSBTAG00000020999;ENSBTAG00000018984;ENSBTAG00000010312;ENSBTAG00000001400;ENSBTAG00000013340;ENSBTAG00000001069;ENSBTAG00000004736;ENSBTAG00000017636;ENSBTAG00000000428;ENSBTAG00000019838;ENSBTAG00000046797;ENSBTAG00000007160;ENSBTAG00000009778;ENSBTAG00000024450;ENSBTAG00000025462;ENSBTAG00000005039
bta04926	Relaxin signaling pathway	132	30	19.2973	1.55462	0.0377048	http://www.kegg.jp/kegg-bin/show_pathway?bta04926+280795+280991+281201+281203+281603+281638+281713+281793+282089+282322+282323+287018+327672+504531+506322+507196+508233+508888+509107+509827+510434+513928+526469+534492+534923+535298+535742+541140+616115+618399	ENSBTAG00000003043;ENSBTAG00000004322;ENSBTAG00000019079;ENSBTAG00000047223;ENSBTAG00000018984;ENSBTAG00000000215;ENSBTAG00000010312;ENSBTAG00000006208;ENSBTAG00000001400;ENSBTAG00000020457;ENSBTAG00000035587;ENSBTAG00000012103;ENSBTAG00000004736;ENSBTAG00000002295;ENSBTAG00000005474;ENSBTAG00000017636;ENSBTAG00000020783;ENSBTAG00000008794;ENSBTAG00000013895;ENSBTAG00000019838;ENSBTAG00000046797;…
bta04928	Parathyroid hormone synthesis, secretion and action	105	25	15.3501	1.62865	0.0377048	http://www.kegg.jp/kegg-bin/show_pathway?bta04928+100124505+100336730+280795+281603+281638+281713+281793+282322+282323+317697+327672+338049+407231+504943+507554+507783+508888+509107+509827+512254+513312+513377+513928+522921+540421	ENSBTAG00000004322;ENSBTAG00000019079;ENSBTAG00000017851;ENSBTAG00000047223;ENSBTAG00000010312;ENSBTAG00000006208;ENSBTAG00000018912;ENSBTAG00000035587;ENSBTAG00000002295;ENSBTAG00000005474;ENSBTAG00000010649;ENSBTAG00000020455;ENSBTAG00000004279;ENSBTAG00000016948;ENSBTAG00000000602;ENSBTAG00000008794;ENSBTAG00000046545;ENSBTAG00000011953;ENSBTAG00000008636;ENSBTAG00000010701;ENSBTAG00000017462;…
bta04146	Peroxisome	84	21	12.2801	1.71008	0.0377677	http://www.kegg.jp/kegg-bin/show_pathway?bta04146+280960+281235+281400+281997+282639+504360+504826+505763+506518+506527+508324+508609+510065+510447+512902+514159+521522+537878+613679+618791+768256	ENSBTAG00000012519;ENSBTAG00000018269;ENSBTAG00000001932;ENSBTAG00000007700;ENSBTAG00000020371;ENSBTAG00000003126;ENSBTAG00000007184;ENSBTAG00000009897;ENSBTAG00000020527;ENSBTAG00000018283;ENSBTAG00000026429;ENSBTAG00000006707;ENSBTAG00000007537;ENSBTAG00000008372;ENSBTAG00000003642;ENSBTAG00000011826;ENSBTAG00000004893;ENSBTAG00000025788;ENSBTAG00000018894;ENSBTAG00000007510;ENSBTAG00000018321
bta04218	Cellular senescence	166	36	24.2678	1.48344	0.038606	http://www.kegg.jp/kegg-bin/show_pathway?bta04218+100139053+280991+281375+281542+281661+282089+317697+327672+338045+407173+504531+506322+507917+508233+510417+510420+510434+510618+512672+515712+522943+524870+533050+533440+534492+534712+534923+535530+539277+540313+540547+541140+614773+616115+618405+767940	ENSBTAG00000025434;ENSBTAG00000025822;ENSBTAG00000005190;ENSBTAG00000006640;ENSBTAG00000011541;ENSBTAG00000007783;ENSBTAG00000013225;ENSBTAG00000018984;ENSBTAG00000010312;ENSBTAG00000001400;ENSBTAG00000020457;ENSBTAG00000001069;ENSBTAG00000005904;ENSBTAG00000017636;ENSBTAG00000020455;ENSBTAG00000020783;ENSBTAG00000010106;ENSBTAG00000005182;ENSBTAG00000038619;ENSBTAG00000014465;ENSBTAG00000002341;…
bta05100	Bacterial invasion of epithelial cells	74	19	10.8182	1.7563	0.038606	http://www.kegg.jp/kegg-bin/show_pathway?bta05100+100140583+281876+326600+338049+504482+504531+507196+508361+508445+509821+511691+512478+535742+535746+539003+539459+540207+540783+613421	ENSBTAG00000001009;ENSBTAG00000015278;ENSBTAG00000015910;ENSBTAG00000003639;ENSBTAG00000000696;ENSBTAG00000018984;ENSBTAG00000002633;ENSBTAG00000018374;ENSBTAG00000016420;ENSBTAG00000007964;ENSBTAG00000004279;ENSBTAG00000021219;ENSBTAG00000046248;ENSBTAG00000019838;ENSBTAG00000003490;ENSBTAG00000021372;ENSBTAG00000013362;ENSBTAG00000004291;ENSBTAG00000008938
bta04211	Longevity regulating pathway	90	22	13.1573	1.67208	0.0401954	http://www.kegg.jp/kegg-bin/show_pathway?bta04211+280730+280991+281542+281603+281713+282322+282323+504531+506083+506322+508233+509107+509827+513049+513928+526310+533440+534923+535530+540404+541140+616115	ENSBTAG00000005190;ENSBTAG00000018984;ENSBTAG00000012987;ENSBTAG00000006208;ENSBTAG00000001400;ENSBTAG00000013340;ENSBTAG00000001069;ENSBTAG00000002295;ENSBTAG00000005474;ENSBTAG00000000013;ENSBTAG00000017636;ENSBTAG00000008794;ENSBTAG00000013895;ENSBTAG00000009175;ENSBTAG00000046797;ENSBTAG00000011953;ENSBTAG00000000510;ENSBTAG00000009778;ENSBTAG00000017462;ENSBTAG00000020270;ENSBTAG00000006642;…
bta05012	Parkinson disease	150	33	21.9288	1.50487	0.040357	http://www.kegg.jp/kegg-bin/show_pathway?bta05012+281481+281742+282199+282322+282323+282394+282517+282690+287027+327665+327691+327697+327701+327714+327717+337887+338053+338060+338079+338081+338086+444878+497204+506103+509471+539754+540176+540225+613676+613899+614471+614700+616871	ENSBTAG00000000605;ENSBTAG00000021491;ENSBTAG00000048090;ENSBTAG00000000705;ENSBTAG00000014130;ENSBTAG00000001521;ENSBTAG00000016266;ENSBTAG00000012989;ENSBTAG00000015882;ENSBTAG00000012788;ENSBTAG00000014878;ENSBTAG00000014433;ENSBTAG00000018339;ENSBTAG00000002944;ENSBTAG00000009914;ENSBTAG00000017267;ENSBTAG00000012335;ENSBTAG00000009534;ENSBTAG00000021651;ENSBTAG00000000091;ENSBTAG00000012072;…
bta03420	Nucleotide excision repair	45	13	6.57863	1.9761	0.0435536	http://www.kegg.jp/kegg-bin/show_pathway?bta03420+507912+507984+508389+508652+509602+511896+512754+513510+515462+519357+540564+613730+615637	ENSBTAG00000017189;ENSBTAG00000014043;ENSBTAG00000020999;ENSBTAG00000007270;ENSBTAG00000007137;ENSBTAG00000017355;ENSBTAG00000020777;ENSBTAG00000006225;ENSBTAG00000011046;ENSBTAG00000018589;ENSBTAG00000005160;ENSBTAG00000013168;ENSBTAG00000015116
bta00190	Oxidative phosphorylation	140	31	20.4669	1.51464	0.0435536	http://www.kegg.jp/kegg-bin/show_pathway?bta00190+100295800+281481+281742+282199+282394+282517+282690+286768+287027+327665+327691+327697+327701+327714+327717+337887+338038+338053+338060+338075+338079+338081+338086+404152+444878+534183+540176+540225+613899+614700+616871	ENSBTAG00000000605;ENSBTAG00000002182;ENSBTAG00000021491;ENSBTAG00000016309;ENSBTAG00000000705;ENSBTAG00000014130;ENSBTAG00000001521;ENSBTAG00000016266;ENSBTAG00000007272;ENSBTAG00000012788;ENSBTAG00000014878;ENSBTAG00000018339;ENSBTAG00000019218;ENSBTAG00000002944;ENSBTAG00000015100;ENSBTAG00000009914;ENSBTAG00000017267;ENSBTAG00000009534;ENSBTAG00000021651;ENSBTAG00000000091;ENSBTAG00000010957;…
bta00510	N-Glycan biosynthesis	50	14	7.30959	1.91529	0.0435536	http://www.kegg.jp/kegg-bin/show_pathway?bta00510+100125314+100125390+107132045+281781+282073+504474+506537+523737+526256+530027+534097+534248+537812+540155	ENSBTAG00000010357;ENSBTAG00000003388;ENSBTAG00000005371;ENSBTAG00000007438;ENSBTAG00000016956;ENSBTAG00000004422;ENSBTAG00000011879;ENSBTAG00000046173;ENSBTAG00000009738;ENSBTAG00000001546;ENSBTAG00000015249;ENSBTAG00000024381;ENSBTAG00000004586;ENSBTAG00000007721
bta05145	Toxoplasmosis	113	26	16.5197	1.57388	0.0455407	http://www.kegg.jp/kegg-bin/show_pathway?bta05145+280991+281536+281876+282089+282491+282527+286849+327672+444881+508233+508619+510814+512484+513478+515621+519958+525727+530001+533692+533953+534492+534923+540203+613753+615013+616115	ENSBTAG00000015910;ENSBTAG00000020736;ENSBTAG00000008864;ENSBTAG00000005215;ENSBTAG00000010312;ENSBTAG00000001400;ENSBTAG00000020457;ENSBTAG00000016344;ENSBTAG00000007867;ENSBTAG00000017636;ENSBTAG00000000563;ENSBTAG00000012451;ENSBTAG00000006490;ENSBTAG00000020783;ENSBTAG00000012511;ENSBTAG00000013895;ENSBTAG00000020848;ENSBTAG00000021105;ENSBTAG00000004211;ENSBTAG00000019828;ENSBTAG00000020270;…
bta03030	DNA replication	36	11	5.2629	2.0901	0.0455608	http://www.kegg.jp/kegg-bin/show_pathway?bta03030+506240+507912+508389+508652+512754+512830+515765+517812+539924+613354+613730	ENSBTAG00000017189;ENSBTAG00000007137;ENSBTAG00000015172;ENSBTAG00000006225;ENSBTAG00000018589;ENSBTAG00000030965;ENSBTAG00000013168;ENSBTAG00000010931;ENSBTAG00000044000;ENSBTAG00000009661;ENSBTAG00000016235
bta04658	Th1 and Th2 cell differentiation	97	23	14.1806	1.62193	0.0455608	http://www.kegg.jp/kegg-bin/show_pathway?bta04658+280795+281055+281861+281862+281987+282376+282491+327672+353105+404154+407098+505901+506727+508233+508619+508890+510814+512484+513730+514735+525727+534492+616115	ENSBTAG00000004322;ENSBTAG00000010664;ENSBTAG00000020892;ENSBTAG00000017584;ENSBTAG00000006453;ENSBTAG00000010312;ENSBTAG00000010125;ENSBTAG00000007867;ENSBTAG00000012695;ENSBTAG00000012451;ENSBTAG00000006490;ENSBTAG00000020783;ENSBTAG00000013705;ENSBTAG00000001602;ENSBTAG00000021249;ENSBTAG00000013895;ENSBTAG00000007909;ENSBTAG00000006335;ENSBTAG00000003255;ENSBTAG00000020270;ENSBTAG00000011698;…
bta05230	Central carbon metabolism in cancer	61	16	8.9177	1.79418	0.0489542	http://www.kegg.jp/kegg-bin/show_pathway?bta05230+280991+281179+281542+281814+327672+504531+506322+507119+508683+510085+510434+525335+528655+534923+535416+541140	ENSBTAG00000010658;ENSBTAG00000020935;ENSBTAG00000002683;ENSBTAG00000018984;ENSBTAG00000010312;ENSBTAG00000001400;ENSBTAG00000001069;ENSBTAG00000017461;ENSBTAG00000016836;ENSBTAG00000017636;ENSBTAG00000046797;ENSBTAG00000009778;ENSBTAG00000019909;ENSBTAG00000024450;ENSBTAG00000019512;ENSBTAG00000007863
bta00280	Valine, leucine and isoleucine degradation	51	14	7.45578	1.87774	0.0489542	http://www.kegg.jp/kegg-bin/show_pathway?bta00280+280759+281810+281811+505968+508324+509209+510440+511082+511222+512002+512044+522006+537539+614302	ENSBTAG00000004409;ENSBTAG00000010083;ENSBTAG00000015038;ENSBTAG00000010672;ENSBTAG00000012885;ENSBTAG00000007484;ENSBTAG00000015968;ENSBTAG00000018283;ENSBTAG00000002863;ENSBTAG00000017852;ENSBTAG00000006320;ENSBTAG00000024240;ENSBTAG00000001036;ENSBTAG00000002827
bta04917	Prolactin signaling pathway	82	20	11.9877	1.66837	0.0497756	http://www.kegg.jp/kegg-bin/show_pathway?bta04917+280795+280991+282376+327672+504531+506322+506997+507196+508233+510434+510814+534492+534923+535298+535530+535742+541140+616115+616753+789216	ENSBTAG00000004322;ENSBTAG00000018984;ENSBTAG00000010312;ENSBTAG00000001400;ENSBTAG00000010125;ENSBTAG00000004736;ENSBTAG00000007867;ENSBTAG00000017636;ENSBTAG00000022622;ENSBTAG00000020783;ENSBTAG00000013895;ENSBTAG00000019838;ENSBTAG00000046797;ENSBTAG00000009778;ENSBTAG00000020270;ENSBTAG00000024450;ENSBTAG00000031231;ENSBTAG00000015807;ENSBTAG00000011234;ENSBTAG00000008938
