# Supplementary material for: Transcriptome Analyses Reveal Essential Roles of Alternative Splicing Regulation in Heat-Stressed Holstein Cows
Source: Int J Mol Sci. 2022 Sep 14;23(18):10664. doi: 10.3390/ijms231810664 (PMC9505234; doi:10.3390/ijms231810664)
Supplement: Supplementary file 1 [file ijms-23-10664-s001.zip › Table S5-Differentially spliced genes enriched in the process of mRNA splicing.xls]

## Sheet: Table S5
Table S5. Differentially spliced genes enriched in the process of mRNA splicing.
User ID	Gene Symbol	Gene Name	Entrez Gene ID
ENSBTAG00000016855	BUD13	BUD13 homolog	510313
ENSBTAG00000020439	BUD31	BUD31 homolog	533977
ENSBTAG00000014393	CLK2	CDC like kinase 2	512737
ENSBTAG00000007304	CLK3	CDC like kinase 3	505499
ENSBTAG00000005469	CCAR2	cell cycle and apoptosis regulator 2	507114
ENSBTAG00000019930	CLNS1A	chloride nucleotide-sensitive channel 1A	613968
ENSBTAG00000020307	C11H9orf78	chromosome 11 C9orf78 homolog	535148
ENSBTAG00000013697	CLASRP	CLK4 associating serine/arginine rich protein	509208
ENSBTAG00000007913	CWC15	CWC15 spliceosome associated protein homolog	535258
ENSBTAG00000009906	DDX1	DEAD-box helicase 1	510816
ENSBTAG00000019608	DDX47	DEAD-box helicase 47	534721
ENSBTAG00000018423	DDX5	DEAD-box helicase 5	533700
ENSBTAG00000014490	DDX39B	DExD-box helicase 39B	540191
ENSBTAG00000019821	DHX9	DExH-box helicase 9	281115
ENSBTAG00000013526	EFTUD2	elongation factor Tu GTP binding domain containing 2	509425
ENSBTAG00000015521	GEMIN6	gem nuclear organelle associated protein 6	525263
ENSBTAG00000010668	GEMIN7	gem nuclear organelle associated protein 7	618024
ENSBTAG00000005726	HNRNPA2B1	heterogeneous nuclear ribonucleoprotein A2/B1	507564
ENSBTAG00000008853	HNRNPF	heterogeneous nuclear ribonucleoprotein F	506917
ENSBTAG00000021131	HNRNPK	heterogeneous nuclear ribonucleoprotein K
ENSBTAG00000001055	HNRNPL	heterogeneous nuclear ribonucleoprotein L	504520
ENSBTAG00000021039	HNRNPM	heterogeneous nuclear ribonucleoprotein M	515290
ENSBTAG00000015034	IK	IK cytokine	100125318
ENSBTAG00000014249	IVNS1ABP	influenza virus NS1A binding protein	514940
ENSBTAG00000030915	ISY1	ISY1 splicing factor homolog (S. cerevisiae)	783414
ENSBTAG00000001612	LSM1	LSM1 homolog, mRNA degradation associated	535447
ENSBTAG00000002332	LSM5	LSM5 homolog, U6 small nuclear RNA and mRNA degradation associated	615136
ENSBTAG00000014060	LSM6	LSM6 homolog, U6 small nuclear RNA and mRNA degradation associated	615916
ENSBTAG00000002279	LUC7L3	LUC7 like 3 pre-mRNA splicing factor	539955
ENSBTAG00000019235	MAGOHB	mago homolog B, exon junction complex subunit
ENSBTAG00000017213	MFAP1	microfibril associated protein 1	510905
ENSBTAG00000019341	NSRP1	nuclear speckle splicing regulatory protein 1	539841
ENSBTAG00000008432	NUP98	nucleoporin 98	540004
ENSBTAG00000007872	PSIP1	PC4 and SFRS1 interacting protein 1	282011
ENSBTAG00000009514	PPWD1	peptidylprolyl isomerase domain and WD repeat containing 1	517560
ENSBTAG00000004590	PPIH	peptidylprolyl isomerase H	513428
ENSBTAG00000002376	PPIL1	peptidylprolyl isomerase like 1	508179
ENSBTAG00000004855	PRDX6	peroxiredoxin 6	282438
ENSBTAG00000007234	PLRG1	pleiotropic regulator 1	533951
ENSBTAG00000018498	PQBP1	polyglutamine binding protein 1
ENSBTAG00000045828	PTBP1	polypyrimidine tract binding protein 1	282018
ENSBTAG00000013946	PRPF3	pre-mRNA processing factor 3	510322
ENSBTAG00000002603	PRPF39	pre-mRNA processing factor 39	505547
ENSBTAG00000011656	PRPF6	pre-mRNA processing factor 6	534228
ENSBTAG00000011488	PRPF8	pre-mRNA processing factor 8	507371
ENSBTAG00000009638	PRMT7	protein arginine methyltransferase 7	514202
ENSBTAG00000017177	RBM25	RNA binding motif protein 25	540258
ENSBTAG00000008105	RBM38	RNA binding motif protein 38	533516
ENSBTAG00000031688	RBM4	RNA binding motif protein 4	767937
ENSBTAG00000000423	RBM4B	RNA binding motif protein 4B
ENSBTAG00000008219	RBM7	RNA binding motif protein 7	515307
ENSBTAG00000013308	RBMX	RNA binding motif protein X-linked	509591
ENSBTAG00000009969	RNPS1	RNA binding protein with serine rich domain 1	504506
ENSBTAG00000019091	RNPC3	RNA binding region (RNP1, RRM) containing 3	768060
ENSBTAG00000014766	SRSF1	serine and arginine rich splicing factor 1	615796
ENSBTAG00000008072	SRSF10	serine and arginine rich splicing factor 10	768310
ENSBTAG00000015474	SRSF11	serine and arginine rich splicing factor 11	513451
ENSBTAG00000018258	SRSF2	serine and arginine rich splicing factor 2	508312
ENSBTAG00000040006	SRSF3	serine and arginine rich splicing factor 3	540276
ENSBTAG00000013309	SRSF4	serine and arginine rich splicing factor 4
ENSBTAG00000011596	SRSF5	serine and arginine rich splicing factor 5	510474
ENSBTAG00000012792	SRSF9	serine and arginine rich splicing factor 9	509905
ENSBTAG00000013593	SNRPA1	small nuclear ribonucleoprotein polypeptide A'	512584
ENSBTAG00000027506	SNRPB2	small nuclear ribonucleoprotein polypeptide B2	767873
ENSBTAG00000008251	SNRPN	small nuclear ribonucleoprotein polypeptide N	780877
ENSBTAG00000001038	SNRPB	small nuclear ribonucleoprotein polypeptides B and B1	613304
ENSBTAG00000001996	SNRNP70	small nuclear ribonucleoprotein U1 subunit 70	535113
ENSBTAG00000008060	SNRNP35	small nuclear ribonucleoprotein U11/U12 subunit 35	512142
ENSBTAG00000037746	SNRNP27	small nuclear ribonucleoprotein U4/U6.U5 subunit 27	790677
ENSBTAG00000018070	SCNM1	sodium channel modifier 1
ENSBTAG00000001035	SF1	splicing factor 1	541229
ENSBTAG00000008915	SF3B1	splicing factor 3b subunit 1	510177
ENSBTAG00000010627	SF3B3	splicing factor 3b subunit 3	504962
ENSBTAG00000012495	SF3B4	splicing factor 3b subunit 4	506123
ENSBTAG00000001810	SCAF11	SR-related CTD associated factor 11	538632
ENSBTAG00000000551	SMNDC1	survival motor neuron domain containing 1	520500
ENSBTAG00000005743	SMN2	survival of motor neuron 2, centromeric	281492
ENSBTAG00000032872	THOC7	THO complex 7	510250
ENSBTAG00000024095	THRAP3	thyroid hormone receptor associated protein 3	505228
ENSBTAG00000019182	TIA1	TIA1 cytotoxic granule associated RNA binding protein
ENSBTAG00000012622	TRA2A	transformer 2 alpha homolog	534586
ENSBTAG00000001697	TRA2B	transformer 2 beta homolog	615156
ENSBTAG00000018588	TMBIM6	transmembrane BAX inhibitor motif containing 6	616210
ENSBTAG00000016555	TRPT1	tRNA phosphotransferase 1	510729
ENSBTAG00000006486	TSEN34	tRNA splicing endonuclease subunit 34	505571
ENSBTAG00000011645	U2AF1	U2 small nuclear RNA auxiliary factor 1	512680
ENSBTAG00000023610	U2AF1L4	U2 small nuclear RNA auxiliary factor 1 like 4	615198
ENSBTAG00000002830	U2AF2	U2 small nuclear RNA auxiliary factor 2	507895
ENSBTAG00000015758	USB1	U6 snRNA biogenesis phosphodiesterase 1	510934
ENSBTAG00000011899	USP4	ubiquitin specific peptidase 4
ENSBTAG00000006245	WDR83	WD repeat domain 83	780845
ENSBTAG00000027159	ZBTB8OS	zinc finger and BTB domain containing 8 opposite strand	613795
ENSBTAG00000019119	ZCRB1	zinc finger CCHC-type and RNA binding motif containing 1	504536
ENSBTAG00000005441	ZMAT2	zinc finger matrin-type 2	782132
