# Supplementary material for: Transcriptome Analyses Reveal Essential Roles of Alternative Splicing Regulation in Heat-Stressed Holstein Cows
Source: Int J Mol Sci. 2022 Sep 14;23(18):10664. doi: 10.3390/ijms231810664 (PMC9505234; doi:10.3390/ijms231810664)
Supplement: Supplementary file 1 [file ijms-23-10664-s001.zip › Table S6-Differentially spliced genes enriched in the spliceosomal complex.xls]

## Sheet: Table S6
Table S6. Differentially spliced genes enriched in the spliceosomal complex.
User ID	Gene Symbol	Gene Name	Entrez Gene ID
ENSBTAG00000016855	BUD13	BUD13 homolog	510313
ENSBTAG00000020439	BUD31	BUD31 homolog	533977
ENSBTAG00000005469	CCAR2	cell cycle and apoptosis regulator 2	507114
ENSBTAG00000020307	C11H9orf78	chromosome 11 C9orf78 homolog	535148
ENSBTAG00000007913	CWC15	CWC15 spliceosome associated protein homolog	535258
ENSBTAG00000018423	DDX5	DEAD-box helicase 5	533700
ENSBTAG00000008896	DHX15	DEAH-box helicase 15	512327
ENSBTAG00000004039	DHX35	DEAH-box helicase 35	513148
ENSBTAG00000014490	DDX39B	DExD-box helicase 39B	540191
ENSBTAG00000013526	EFTUD2	elongation factor Tu GTP binding domain containing 2	509425
ENSBTAG00000005726	HNRNPA2B1	heterogeneous nuclear ribonucleoprotein A2/B1	507564
ENSBTAG00000008853	HNRNPF	heterogeneous nuclear ribonucleoprotein F	506917
ENSBTAG00000021131	HNRNPK	heterogeneous nuclear ribonucleoprotein K	528135
ENSBTAG00000021039	HNRNPM	heterogeneous nuclear ribonucleoprotein M	515290
ENSBTAG00000016578	HNRNPR	heterogeneous nuclear ribonucleoprotein R	512479
ENSBTAG00000015034	IK	IK cytokine	100125318
ENSBTAG00000030915	ISY1	ISY1 splicing factor homolog (S. cerevisiae)	783414
ENSBTAG00000002332	LSM5	LSM5 homolog, U6 small nuclear RNA and mRNA degradation associated	615136
ENSBTAG00000014060	LSM6	LSM6 homolog, U6 small nuclear RNA and mRNA degradation associated	615916
ENSBTAG00000002279	LUC7L3	LUC7 like 3 pre-mRNA splicing factor
ENSBTAG00000019235	MAGOHB	mago homolog B, exon junction complex subunit	541013
ENSBTAG00000017213	MFAP1	microfibril associated protein 1	510905
ENSBTAG00000009514	PPWD1	peptidylprolyl isomerase domain and WD repeat containing 1	517560
ENSBTAG00000004590	PPIH	peptidylprolyl isomerase H	513428
ENSBTAG00000002376	PPIL1	peptidylprolyl isomerase like 1	508179
ENSBTAG00000007234	PLRG1	pleiotropic regulator 1	533951
ENSBTAG00000013946	PRPF3	pre-mRNA processing factor 3	510322
ENSBTAG00000002603	PRPF39	pre-mRNA processing factor 39	505547
ENSBTAG00000011656	PRPF6	pre-mRNA processing factor 6	534228
ENSBTAG00000011488	PRPF8	pre-mRNA processing factor 8
ENSBTAG00000016524	RALY	RALY heterogeneous nuclear ribonucleoprotein	504640
ENSBTAG00000013308	RBMX	RNA binding motif protein X-linked	509591
ENSBTAG00000019091	RNPC3	RNA binding region (RNP1, RRM) containing 3	768060
ENSBTAG00000014766	SRSF1	serine and arginine rich splicing factor 1	615796
ENSBTAG00000018258	SRSF2	serine and arginine rich splicing factor 2	508312
ENSBTAG00000013593	SNRPA1	small nuclear ribonucleoprotein polypeptide A'	512584
ENSBTAG00000027506	SNRPB2	small nuclear ribonucleoprotein polypeptide B2	767873
ENSBTAG00000008251	SNRPN	small nuclear ribonucleoprotein polypeptide N	780877
ENSBTAG00000001038	SNRPB	small nuclear ribonucleoprotein polypeptides B and B1	613304
ENSBTAG00000001996	SNRNP70	small nuclear ribonucleoprotein U1 subunit 70
ENSBTAG00000008060	SNRNP35	small nuclear ribonucleoprotein U11/U12 subunit 35	512142
ENSBTAG00000001123	SNRNP48	small nuclear ribonucleoprotein U11/U12 subunit 48	513601
ENSBTAG00000001035	SF1	splicing factor 1	541229
ENSBTAG00000008915	SF3B1	splicing factor 3b subunit 1	510177
ENSBTAG00000010627	SF3B3	splicing factor 3b subunit 3	504962
ENSBTAG00000012495	SF3B4	splicing factor 3b subunit 4	506123
ENSBTAG00000000551	SMNDC1	survival motor neuron domain containing 1	520500
ENSBTAG00000001697	TRA2B	transformer 2 beta homolog	615156
ENSBTAG00000011645	U2AF1	U2 small nuclear RNA auxiliary factor 1	512680
ENSBTAG00000023610	U2AF1L4	U2 small nuclear RNA auxiliary factor 1 like 4
ENSBTAG00000002830	U2AF2	U2 small nuclear RNA auxiliary factor 2	507895
ENSBTAG00000020922	UPF1	UPF1, RNA helicase and ATPase	532933
ENSBTAG00000006245	WDR83	WD repeat domain 83	780845
ENSBTAG00000019119	ZCRB1	zinc finger CCHC-type and RNA binding motif containing 1	504536
ENSBTAG00000005441	ZMAT2	zinc finger matrin-type 2	782132
