# Supplementary material for: Transcriptome Analyses Reveal Essential Roles of Alternative Splicing Regulation in Heat-Stressed Holstein Cows
Source: Int J Mol Sci. 2022 Sep 14;23(18):10664. doi: 10.3390/ijms231810664 (PMC9505234; doi:10.3390/ijms231810664)
Supplement: Supplementary file 1 [file ijms-23-10664-s001.zip › Table S7-Significant differentially expressed genes between the thermal neutrality (TN) and heat stress (HS) groups.xls]

## Sheet: Table S7
Table S7.Significant differentially expressed genes between the thermal neutrality (TN) and heat stress (HS) groups.
gene id	gene_name	logfc(TN/HS)	logcpm	fdr	pattern
ENSBTAG00000052413	GNAS	3.5801	6.01067	1.74e-114	down
ENSBTAG00000002755	ANKRD12	-3.00954	7.09239	2.94e-69	up
ENSBTAG00000027426	ENSBTAG00000027426	-2.88512	5.35754	3.68e-67	up
ENSBTAG00000038434	ATRX	-3.24752	6.66643	2.84e-66	up
ENSBTAG00000015474	SRSF11	-2.7548	6.3003	3.09e-63	up
ENSBTAG00000007754	NDUFA3	2.89273	5.49114	1.3e-60	down
ENSBTAG00000030164	RPL38	2.96633	8.67446	9.97e-60	down
ENSBTAG00000002279	LUC7L3	-3.035	6.3383	1.32e-57	up
ENSBTAG00000022278	ENSBTAG00000022278	-4.10003	6.4076	1.58e-53	up
ENSBTAG00000002468	RPS28	3.40135	10.1933	5.52e-51	down
ENSBTAG00000020681	FNDC3A	-1.94388	5.78847	1.1e-50	up
ENSBTAG00000052337	RPS29	2.79717	9.57547	2.16e-49	down
ENSBTAG00000017496	ATP5ME	3.07734	6.18833	1.51e-48	down
ENSBTAG00000005862	SMC4	-2.41479	5.77229	1.84e-48	up
ENSBTAG00000007321	SREK1	-2.63171	5.63446	1.99e-47	up
ENSBTAG00000033167	ENSBTAG00000033167	3.12271	2.18849	4.58e-47	down
ENSBTAG00000014158	CCNT2	-2.13861	5.38962	1.37e-46	up
ENSBTAG00000017958	AHI1	-2.1112	4.21603	1.53e-46	up
ENSBTAG00000017177	RBM25	-2.0922	6.0698	1.15e-45	up
ENSBTAG00000019341	NSRP1	-2.69675	4.80474	5.57e-45	up
ENSBTAG00000014771	RBMX2	-1.76515	4.8272	1.46e-44	up
ENSBTAG00000006232	WDR86	5.45136	-0.970369	1.88e-44	down
ENSBTAG00000024688	PHIP	-2.18819	5.33943	2.21e-44	up
ENSBTAG00000009479	UQCRQ	1.86106	4.97701	2.32e-44	down
ENSBTAG00000000288	UPF2	-1.60717	6.28988	1.25e-43	up
ENSBTAG00000014646	MZT2B	2.61655	5.72654	1.68e-43	down
ENSBTAG00000051254	RPL37A	2.31315	10.1387	1.68e-43	down
ENSBTAG00000004934	NEMF	-2.03333	5.0035	3.3e-43	up
ENSBTAG00000050317	MRPL36	3.45359	3.13856	2.33e-42	down
ENSBTAG00000047550	KIAA2026	-2.01343	4.93163	4.49e-42	up
ENSBTAG00000012267	ZFC3H1	-1.90006	5.72687	2.44e-41	up
ENSBTAG00000019730	PNISR	-1.83593	6.77743	4.22e-41	up
ENSBTAG00000008388	THOC2	-2.12988	5.79445	8.84e-41	up
ENSBTAG00000031061	POLR2L	2.49034	5.74616	8.84e-41	down
ENSBTAG00000017999	TNRC6A	-1.58139	5.65165	1.9e-40	up
ENSBTAG00000020795	RPS21	2.50599	9.32901	2.08e-40	down
ENSBTAG00000020164	BAZ1A	-1.87174	6.21339	3.33e-40	up
ENSBTAG00000015781	TRMT13	-1.94833	4.47193	1.19e-39	up
ENSBTAG00000054702	ENSBTAG00000054702	2.77159	4.14697	2.99e-39	down
ENSBTAG00000001968	TTC14	-1.81733	4.582	8.72e-39	up
ENSBTAG00000008692	UQCR11	2.17027	5.75561	9.66e-39	down
ENSBTAG00000052215	MESP1	4.20482	0.888871	1.52e-38	down
ENSBTAG00000040277	H4	2.28382	2.8153	1.52e-38	down
ENSBTAG00000027789	PPIG	-1.95794	5.9935	2.01e-38	up
ENSBTAG00000034255	EIF5B	-1.79663	6.08449	4.08e-38	up
ENSBTAG00000033457	CCAR1	-2.27937	6.05952	5.17e-38	up
ENSBTAG00000027361	ROMO1	2.26197	5.59858	1.21e-37	down
ENSBTAG00000001794	RPL36	2.25344	9.6742	2.03e-37	down
ENSBTAG00000026886	ATP5MPL	2.12414	5.59066	2.05e-37	down
ENSBTAG00000000902	OGT	-2.15338	6.74927	1.53e-36	up
ENSBTAG00000033080	RPL15	1.83477	11.2163	2.05e-36	down
ENSBTAG00000007130	ESF1	-2.61521	4.4586	5.01e-36	up
ENSBTAG00000002795	NKTR	-1.80716	5.7246	5.68e-36	up
ENSBTAG00000051479	ENSBTAG00000051479	-2.3734	2.75404	5.74e-36	up
ENSBTAG00000021231	KCTD2	1.59728	4.80818	1.31e-35	down
ENSBTAG00000000455	CREBZF	-1.62159	5.85046	1.38e-35	up
ENSBTAG00000023978	ENSBTAG00000023978	2.71637	1.64033	1.44e-35	down
ENSBTAG00000001937	ANAPC11	-2.38373	2.15167	1.64e-35	up
ENSBTAG00000004672	RDX	-1.82136	4.9917	2.32e-35	up
ENSBTAG00000020268	RSF1	-1.71287	5.69906	1.06e-34	up
ENSBTAG00000050705	ENSBTAG00000050705	-2.07187	2.90405	2.96e-34	up
ENSBTAG00000049944	ENSBTAG00000049944	4.58677	0.629145	5.47e-34	down
ENSBTAG00000017713	KTN1	-1.82275	5.58402	8.98e-34	up
ENSBTAG00000006869	PHF20L1	-1.74892	4.48637	1.3e-33	up
ENSBTAG00000047229	CRIP1	1.96792	8.99089	2.65e-33	down
ENSBTAG00000054535	ENSBTAG00000054535	4.70227	-1.12156	6.78e-33	down
ENSBTAG00000003922	MPHOSPH8	-1.68797	5.96681	1.73e-32	up
ENSBTAG00000053836	CCDC71L	2.30588	2.46941	5.07e-32	down
ENSBTAG00000013866	RPS27	2.32891	9.64296	5.07e-32	down
ENSBTAG00000012808	MASP2	-3.01222	2.60348	6.17e-32	up
ENSBTAG00000022825	BRI3	2.18892	6.25157	6.89e-32	down
ENSBTAG00000018629	CWF19L2	-2.04848	5.26168	8.07e-32	up
ENSBTAG00000043568	ND3	2.50646	9.63845	1.06e-31	down
ENSBTAG00000047265	ENSBTAG00000047265	1.65847	5.49817	2.37e-31	down
ENSBTAG00000018213	TBCEL	-1.69962	3.65321	2.76e-31	up
ENSBTAG00000051348	ENSBTAG00000051348	-2.24	2.00781	2.86e-31	up
ENSBTAG00000006033	NDUFA1	1.87548	5.60628	4.66e-31	down
ENSBTAG00000047874	PRPF38B	-1.80392	5.61661	4.91e-31	up
ENSBTAG00000046307	CEBPD	2.67994	8.02786	6.17e-31	down
ENSBTAG00000038055	KLF16	3.03323	5.07885	1.15e-30	down
ENSBTAG00000049989	ENSBTAG00000049989	-6.17508	0.250609	2.39e-30	up
ENSBTAG00000008403	ROCK1	-1.65289	6.73406	5.74e-30	up
ENSBTAG00000001877	HMGN5	-2.30001	3.65758	6.9e-30	up
ENSBTAG00000000222	ARID4B	-1.93012	6.7211	7.74e-30	up
ENSBTAG00000048824	PET100	2.37696	3.34362	7.74e-30	down
ENSBTAG00000019667	RNF187	1.63795	6.3722	1.14e-29	down
ENSBTAG00000031752	TMEM256	1.73458	5.7093	1.17e-29	down
ENSBTAG00000007442	AKAP9	-1.59533	5.57889	1.18e-29	up
ENSBTAG00000009441	RBBP6	-1.62	6.21761	1.3e-29	up
ENSBTAG00000027321	CCDC18	-2.36361	1.80685	1.55e-29	up
ENSBTAG00000043564	ATP8	-2.83659	6.50656	4.03e-29	up
ENSBTAG00000051491	ENSBTAG00000051491	3.45277	0.56421	4.13e-29	down
ENSBTAG00000011200	ZNF644	-1.79104	5.74586	1.02e-28	up
ENSBTAG00000017123	ZNF354B	-1.56307	2.81208	1.13e-28	up
ENSBTAG00000048151	PRPF40A	-1.83668	6.25172	1.14e-28	up
ENSBTAG00000022032	CHCHD10	3.33445	3.88086	1.8e-28	down
ENSBTAG00000014609	PPP1R12A	-1.67891	5.61894	2.87e-28	up
ENSBTAG00000016563	GOLGA4	-1.67761	5.28812	7.7e-28	up
ENSBTAG00000017468	NUCB2	-1.81269	4.7016	1.42e-27	up
ENSBTAG00000018227	SLC4A7	-1.72504	6.88628	1.42e-27	up
ENSBTAG00000021417	DMWD	1.81958	3.51969	1.44e-27	down
ENSBTAG00000031249	PSMG4	2.16072	7.89346	1.57e-27	down
ENSBTAG00000006107	SLF1	-1.63382	3.17312	2.26e-27	up
ENSBTAG00000053923	EXOSC6	1.99785	6.18853	2.49e-27	down
ENSBTAG00000045849	KCNK13	4.01603	1.54076	3.65e-27	down
ENSBTAG00000013250	PCSK1N	3.82015	-0.642599	3.68e-27	down
ENSBTAG00000031432	LYRM4	1.56466	4.99337	4.53e-27	down
ENSBTAG00000048982	ENSBTAG00000048982	-2.38496	2.20497	5.1e-27	up
ENSBTAG00000025219	ENSBTAG00000025219	-2.11626	4.49808	6.37e-27	up
ENSBTAG00000051704	TNFRSF10D	-1.65848	5.53322	7.93e-27	up
ENSBTAG00000001607	TMEM41B	-1.95173	4.42431	1.01e-26	up
ENSBTAG00000009632	LARP7	-1.8012	5.20072	1.22e-26	up
ENSBTAG00000039784	PRR5	1.95093	8.04256	1.27e-26	down
ENSBTAG00000046612	ZNF292	-1.65919	5.3623	1.27e-26	up
ENSBTAG00000021437	GPR174	-1.83593	4.16139	1.36e-26	up
ENSBTAG00000052504	KLF2	1.91959	8.87243	3.26e-26	down
ENSBTAG00000009200	PAM16	1.78045	3.57679	3.93e-26	down
ENSBTAG00000006697	RICTOR	-2.06109	5.62338	4.83e-26	up
ENSBTAG00000014689	CSPP1	-1.92743	2.8297	5.85e-26	up
ENSBTAG00000033887	ENSBTAG00000033887	-2.733	2.09027	6.53e-26	up
ENSBTAG00000048402	ENSBTAG00000048402	-1.78919	3.36075	7.58e-26	up
ENSBTAG00000049833	RPL39	1.85965	9.50403	9.28e-26	down
ENSBTAG00000026953	TRIP11	-1.6053	4.3448	1.1e-25	up
ENSBTAG00000035858	MCC	-3.15097	2.05607	1.65e-25	up
ENSBTAG00000034506	ENSBTAG00000034506	1.96954	1.77963	1.77e-25	down
ENSBTAG00000051830	ZBTB45	2.50891	3.69511	2.51e-25	down
ENSBTAG00000016932	SENP7	-1.72473	4.66943	4.65e-25	up
ENSBTAG00000053402	ENSBTAG00000053402	-3.4014	-1.50784	4.82e-25	up
ENSBTAG00000027375	DUSP22	1.60411	1.89697	5.49e-25	down
ENSBTAG00000046394	RPL23A	1.5211	9.21029	5.66e-25	down
ENSBTAG00000043570	ENSBTAG00000043570	-2.48505	11.9486	9.15e-25	up
ENSBTAG00000009469	SREK1IP1	-2.61236	2.14617	1.23e-24	up
ENSBTAG00000040116	H1-10	2.18488	8.35565	1.25e-24	down
ENSBTAG00000024964	ENSBTAG00000024964	-2.96927	-0.922788	1.31e-24	up
ENSBTAG00000015778	SASS6	-2.14579	3.23031	1.44e-24	up
ENSBTAG00000009154	U2SURP	-1.59984	4.01719	1.63e-24	up
ENSBTAG00000019091	RNPC3	-1.5878	2.8837	2.43e-24	up
ENSBTAG00000054543	ENSBTAG00000054543	-4.88289	3.46236	2.67e-24	up
ENSBTAG00000018898	ARID4A	-2.06995	6.41451	2.9e-24	up
ENSBTAG00000013652	GTF2A1	-1.68325	4.94722	2.95e-24	up
ENSBTAG00000000694	TAF10	1.66778	7.09378	3.14e-24	down
ENSBTAG00000021357	ZNF518A	-1.96854	3.96255	6.67e-24	up
ENSBTAG00000010884	NKAP	-1.68158	3.26191	6.85e-24	up
ENSBTAG00000031579	SGO2	-1.95535	3.45984	1.04e-23	up
ENSBTAG00000008340	ATOX1	1.63818	3.65913	1.4e-23	down
ENSBTAG00000011819	PHF14	-1.55966	2.54039	1.56e-23	up
ENSBTAG00000025213	OMG	-2.73402	2.86425	2.68e-23	up
ENSBTAG00000008881	PURA	-1.73665	4.55384	3.99e-23	up
ENSBTAG00000008412	BCL7C	1.79555	7.08238	7.41e-23	down
ENSBTAG00000001777	RPLP2	1.87268	10.5194	1.51e-22	down
ENSBTAG00000019891	MRPL40	1.53121	5.62817	2.2e-22	down
ENSBTAG00000011963	RPS19	1.52051	11.5391	3.54e-22	down
ENSBTAG00000001393	MTF2	-1.60179	3.78179	3.79e-22	up
ENSBTAG00000032557	TMEM258	1.52767	5.70359	5.43e-22	down
ENSBTAG00000018745	CEP290	-2.08955	2.7636	5.9e-22	up
ENSBTAG00000009428	GAN	-1.58047	3.11562	6.52e-22	up
ENSBTAG00000013274	ENSBTAG00000013274	1.56328	3.19635	6.92e-22	down
ENSBTAG00000021378	S100A13	1.77716	5.28241	9.29e-22	down
ENSBTAG00000019543	ELOB	1.57527	7.79649	1.11e-21	down
ENSBTAG00000035615	UPF3B	-1.52166	2.90503	1.19e-21	up
ENSBTAG00000048455	ENSBTAG00000048455	-2.98578	-0.200553	1.2e-21	up
ENSBTAG00000051260	ENSBTAG00000051260	-4.02254	-1.82912	1.33e-21	up
ENSBTAG00000017500	KCNK12	3.70568	-0.291875	1.35e-21	down
ENSBTAG00000051631	PNKD	1.58178	3.50275	2.07e-21	down
ENSBTAG00000052838	ENSBTAG00000052838	3.43652	-0.661422	3.12e-21	down
ENSBTAG00000051879	SHISA8	2.6769	2.99162	4.05e-21	down
ENSBTAG00000017711	WHAMM	1.97121	2.34165	4.8e-21	down
ENSBTAG00000019020	TAX1BP1	-1.51219	6.15087	5.46e-21	up
ENSBTAG00000051917	ZNF579	2.31044	4.18571	9.65e-21	down
ENSBTAG00000053048	ENSBTAG00000053048	3.07735	-0.149306	1.35e-20	down
ENSBTAG00000039555	ENSBTAG00000039555	1.64115	5.59152	1.86e-20	down
ENSBTAG00000051385	ENSBTAG00000051385	-1.99774	2.67369	2.17e-20	up
ENSBTAG00000012907	ODF2L	-1.68633	2.54263	2.79e-20	up
ENSBTAG00000000363	BDP1	-1.81541	4.47034	3e-20	up
ENSBTAG00000051010	ENSBTAG00000051010	1.89085	4.34294	3e-20	down
ENSBTAG00000002726	CDC27	-1.52451	4.60047	3.4e-20	up
ENSBTAG00000011413	CCDC107	1.69608	5.02217	3.78e-20	down
ENSBTAG00000046111	ZNF444	2.69403	4.84043	4.45e-20	down
ENSBTAG00000046569	CISD3	1.59332	2.73147	5.04e-20	down
ENSBTAG00000049258	ENSBTAG00000049258	-3.45529	-1.98511	9.26e-20	up
ENSBTAG00000044058	MFSD8	-1.55306	2.93989	9.58e-20	up
ENSBTAG00000005142	RPL37	1.61927	10.0117	1.15e-19	down
ENSBTAG00000051483	ENSBTAG00000051483	2.34531	1.77797	1.46e-19	down
ENSBTAG00000039442	SEC62	-1.94791	6.45959	1.63e-19	up
ENSBTAG00000045697	MTCP1	-1.53585	2.0763	1.67e-19	up
ENSBTAG00000012454	SLC35A3	-1.50471	3.74288	1.93e-19	up
ENSBTAG00000033735	WASHC4	-1.95369	4.43173	1.96e-19	up
ENSBTAG00000028359	U3	5.46471	0.339355	1.99e-19	down
ENSBTAG00000035643	ENSBTAG00000035643	-2.46377	-0.521656	2.05e-19	up
ENSBTAG00000018313	MBNL2	-1.67997	3.72074	2.08e-19	up
ENSBTAG00000016782	SLC39A10	-1.62515	4.6751	2.63e-19	up
ENSBTAG00000011252	RAD50	-1.55876	4.91427	3.09e-19	up
ENSBTAG00000015766	ZFPM1	1.734	4.31665	3.25e-19	down
ENSBTAG00000019746	CCDC66	-1.57413	2.37181	3.26e-19	up
ENSBTAG00000003535	DPM3	1.62466	5.52175	3.35e-19	down
ENSBTAG00000015050	HCN2	1.75036	4.3013	3.57e-19	down
ENSBTAG00000045628	C10H15orf61	1.61305	3.24847	4.17e-19	down
ENSBTAG00000002627	ZRANB2	-1.82299	4.75937	4.73e-19	up
ENSBTAG00000009150	SPON1	-1.87834	1.77227	6.76e-19	up
ENSBTAG00000052791	JUND	2.29931	8.89449	7.32e-19	down
ENSBTAG00000007116	ARRDC3	-1.63547	7.24214	8.68e-19	up
ENSBTAG00000000988	BRCA2	-1.94319	3.05648	9.98e-19	up
ENSBTAG00000004028	POLK	-1.53344	3.11563	1.05e-18	up
ENSBTAG00000011280	TBKBP1	1.7139	3.72586	1.32e-18	down
ENSBTAG00000045568	ENSBTAG00000045568	-1.66816	2.46887	1.38e-18	up
ENSBTAG00000050532	ENSBTAG00000050532	-2.84061	-0.150318	1.44e-18	up
ENSBTAG00000009176	ANKRD49	-1.86597	2.87617	1.81e-18	up
ENSBTAG00000031388	DNAAF4	-2.34709	1.71051	1.82e-18	up
ENSBTAG00000012880	DNLZ	2.0101	4.77684	2.25e-18	down
ENSBTAG00000001617	G2E3	-1.53823	3.31151	2.87e-18	up
ENSBTAG00000053114	ENSBTAG00000053114	-2.46139	1.63147	4.88e-18	up
ENSBTAG00000019750	TMEM106B	-1.76933	3.51507	5.03e-18	up
ENSBTAG00000010795	ATG14	-2.40261	2.62773	5.32e-18	up
ENSBTAG00000002904	ZNF787	1.633	4.72751	5.58e-18	down
ENSBTAG00000053406	FMC1	1.51754	2.90253	5.87e-18	down
ENSBTAG00000001573	JMJD1C	-1.76339	6.82139	6.39e-18	up
ENSBTAG00000010899	TIMP2	1.72081	6.79954	8.59e-18	down
ENSBTAG00000005038	ZBTB42	1.64892	4.09622	1.09e-17	down
ENSBTAG00000046837	ZNF358	1.50503	5.63836	1.18e-17	down
ENSBTAG00000046076	ENSBTAG00000046076	1.61914	5.26326	1.68e-17	down
ENSBTAG00000053479	ENSBTAG00000053479	-2.81786	-0.90698	1.87e-17	up
ENSBTAG00000031561	RSRC1	-1.60586	3.0129	2.44e-17	up
ENSBTAG00000012077	SLF2	-1.61182	5.16128	2.45e-17	up
ENSBTAG00000010874	GHSR	-3.15755	0.0890358	2.6e-17	up
ENSBTAG00000025903	GLDC	-2.66	0.145481	2.67e-17	up
ENSBTAG00000053499	ENSBTAG00000053499	4.97091	1.52302	2.71e-17	down
ENSBTAG00000006158	DZIP3	-1.55047	1.16934	2.94e-17	up
ENSBTAG00000039208	ATP5F1E	1.5583	6.91654	3e-17	down
ENSBTAG00000051972	CEBPB	3.38527	6.96778	4.34e-17	down
ENSBTAG00000052789	ENSBTAG00000052789	-2.93024	0.316034	4.53e-17	up
ENSBTAG00000048538	ENSBTAG00000048538	-2.99252	0.146466	5.02e-17	up
ENSBTAG00000048160	TIGD5	1.51833	3.76293	5.16e-17	down
ENSBTAG00000000421	EEA1	-1.68558	3.19822	5.58e-17	up
ENSBTAG00000005708	KIF20B	-1.86998	3.10642	5.82e-17	up
ENSBTAG00000001600	DCUN1D4	-1.58559	2.21828	7.57e-17	up
ENSBTAG00000020042	KLHL28	-1.69844	2.97167	7.84e-17	up
ENSBTAG00000049459	ENSBTAG00000049459	2.12702	1.53096	9.2e-17	down
ENSBTAG00000046561	LCORL	-1.67453	2.90878	9.74e-17	up
ENSBTAG00000051239	ENSBTAG00000051239	-2.51022	2.25246	1.31e-16	up
ENSBTAG00000008243	LRRC40	-1.5221	3.47225	1.41e-16	up
ENSBTAG00000011658	PTPN18	2.11225	6.54598	1.53e-16	down
ENSBTAG00000015579	TMEM160	2.60366	6.51755	1.84e-16	down
ENSBTAG00000026809	ENSBTAG00000026809	-2.69264	-0.817736	2.1e-16	up
ENSBTAG00000000271	MNS1	-3.22101	-0.868844	2.34e-16	up
ENSBTAG00000046701	FRAT2	2.65876	2.52718	2.51e-16	down
ENSBTAG00000049928	ENSBTAG00000049928	-2.97474	0.296848	3.27e-16	up
ENSBTAG00000002321	AMT	-1.50014	3.75364	3.59e-16	up
ENSBTAG00000003726	MTMR9	-1.65158	2.04451	3.6e-16	up
ENSBTAG00000014320	SRFBP1	-1.73462	2.63649	3.77e-16	up
ENSBTAG00000017330	ENSBTAG00000017330	-2.95954	-0.133193	4.18e-16	up
ENSBTAG00000017622	SIVA1	1.86211	5.0082	4.33e-16	down
ENSBTAG00000007956	FRAT1	1.96265	2.8538	4.37e-16	down
ENSBTAG00000020654	BAZ2B	-2.51303	3.60027	5.88e-16	up
ENSBTAG00000012484	ENDOG	1.86968	5.74935	7.04e-16	down
ENSBTAG00000011136	NR2F6	1.69198	3.27435	8.01e-16	down
ENSBTAG00000008288	ANKRD26	-1.62699	2.82766	8.15e-16	up
ENSBTAG00000051076	ENSBTAG00000051076	-2.12251	2.63168	8.91e-16	up
ENSBTAG00000053030	GPR27	2.40718	0.37137	9.34e-16	down
ENSBTAG00000014862	ENSBTAG00000014862	-1.98549	-0.105151	1.04e-15	up
ENSBTAG00000054580	ENSBTAG00000054580	-2.72092	-0.405103	1.1e-15	up
ENSBTAG00000001996	SNRNP70	1.50413	5.51816	1.34e-15	down
ENSBTAG00000052143	ENSBTAG00000052143	2.96812	-0.968366	1.36e-15	down
ENSBTAG00000015222	RSRP1	-2.41802	4.08636	1.54e-15	up
ENSBTAG00000039212	CTU1	1.5822	3.08011	1.58e-15	down
ENSBTAG00000054392	ENSBTAG00000054392	-4.08085	-1.71922	1.59e-15	up
ENSBTAG00000024449	CENPF	-1.55995	3.47113	1.65e-15	up
ENSBTAG00000053928	GPR25	3.69063	3.91495	2.39e-15	down
ENSBTAG00000054133	ENSBTAG00000054133	3.44044	1.21701	3.05e-15	down
ENSBTAG00000015251	ENSBTAG00000015251	-2.15798	1.05886	3.1e-15	up
ENSBTAG00000031687	ENSBTAG00000031687	-1.60641	2.57877	3.12e-15	up
ENSBTAG00000014449	ENSBTAG00000014449	2.01446	0.323067	3.56e-15	down
ENSBTAG00000049482	ANTKMT	1.58639	5.74801	4.03e-15	down
ENSBTAG00000020646	ZC3H6	-2.72506	0.0945143	6.08e-15	up
ENSBTAG00000050597	ENSBTAG00000050597	-1.81999	-0.212106	6.19e-15	up
ENSBTAG00000004901	PIK3C2A	-1.65647	3.58375	6.82e-15	up
ENSBTAG00000000869	OBI1	-2.12737	1.30567	7.51e-15	up
ENSBTAG00000032774	ADIRF	2.12665	1.57944	1.26e-14	down
ENSBTAG00000047755	FNDC10	2.32954	0.0619529	1.45e-14	down
ENSBTAG00000048959	ENSBTAG00000048959	-1.67462	4.88375	1.49e-14	up
ENSBTAG00000013953	CALD1	-1.91517	4.31735	1.57e-14	up
ENSBTAG00000046941	ENSBTAG00000046941	-2.53217	-1.83885	1.7e-14	up
ENSBTAG00000012019	IRS2	2.27701	4.597	1.79e-14	down
ENSBTAG00000051191	ENSBTAG00000051191	-1.73532	4.10743	1.89e-14	up
ENSBTAG00000014310	HEATR5B	-1.50944	4.79983	1.98e-14	up
ENSBTAG00000055247	ENSBTAG00000055247	-1.81231	0.871203	2.09e-14	up
ENSBTAG00000043567	ENSBTAG00000043567	-1.56023	9.21583	2.21e-14	up
ENSBTAG00000049089	ENSBTAG00000049089	-2.51572	-1.52521	2.43e-14	up
ENSBTAG00000054630	ENSBTAG00000054630	-2.55465	-0.062444	2.61e-14	up
ENSBTAG00000013254	XPO1	-1.50858	5.97515	2.85e-14	up
ENSBTAG00000051004	C1orf53	2.00764	1.29936	3.39e-14	down
ENSBTAG00000054307	ENSBTAG00000054307	-1.72452	0.552598	3.42e-14	up
ENSBTAG00000002559	MIOX	1.63703	1.43373	4.19e-14	down
ENSBTAG00000010372	MTMR7	-3.14507	-0.772002	4.28e-14	up
ENSBTAG00000051279	ENSBTAG00000051279	-2.92969	-1.08004	4.65e-14	up
ENSBTAG00000040304	ENSBTAG00000040304	-2.95456	-0.767441	5.1e-14	up
ENSBTAG00000003733	TM4SF5	1.64896	1.42573	6.54e-14	down
ENSBTAG00000046486	ENSBTAG00000046486	1.68041	2.30979	6.95e-14	down
ENSBTAG00000046944	ENSBTAG00000046944	2.77466	-0.404423	7.2e-14	down
ENSBTAG00000016656	PARP14	-1.93403	6.27659	7.7e-14	up
ENSBTAG00000010882	ANKRD9	2.63569	1.26352	1.09e-13	down
ENSBTAG00000026919	PXDC1	1.50817	6.40069	1.1e-13	down
ENSBTAG00000014889	DCBLD2	-1.50476	1.41638	1.21e-13	up
ENSBTAG00000049487	ENSBTAG00000049487	-1.87923	5.52117	1.23e-13	up
ENSBTAG00000003608	SYCP2	-2.91887	1.0922	1.32e-13	up
ENSBTAG00000054579	ENSBTAG00000054579	-1.90665	0.500358	1.39e-13	up
ENSBTAG00000018312	ENSBTAG00000018312	1.54567	1.28428	1.47e-13	down
ENSBTAG00000012762	C7H5orf24	-1.70906	2.67521	1.87e-13	up
ENSBTAG00000012854	GSDMB	-1.60552	1.07055	1.89e-13	up
ENSBTAG00000001514	ASB11	-1.61379	1.53602	1.92e-13	up
ENSBTAG00000021444	TWIST2	1.64204	0.716928	1.97e-13	down
ENSBTAG00000047752	OTUD1	1.81642	2.9648	2.61e-13	down
ENSBTAG00000019053	MAP9	-1.84618	0.394048	3.35e-13	up
ENSBTAG00000048048	ENSBTAG00000048048	1.56747	6.60326	3.75e-13	down
ENSBTAG00000025130	HIC1	3.0456	3.51927	4.11e-13	down
ENSBTAG00000008099	CCR5	-1.89891	2.56457	4.41e-13	up
ENSBTAG00000052312	DEFB1	1.94068	2.64172	4.41e-13	down
ENSBTAG00000031913	ENSBTAG00000031913	-1.53763	2.69383	4.81e-13	up
ENSBTAG00000006086	MMP28	1.5917	4.91494	5.09e-13	down
ENSBTAG00000048750	ENSBTAG00000048750	-1.60236	1.18895	6.08e-13	up
ENSBTAG00000048030	ENSBTAG00000048030	1.71784	7.70579	6.09e-13	down
ENSBTAG00000001961	MAP1B	-4.21502	-0.961868	9.57e-13	up
ENSBTAG00000024115	FOXO6	3.2257	0.415909	1.01e-12	down
ENSBTAG00000045086	7SK	-2.57508	-1.22167	1.2e-12	up
ENSBTAG00000003315	MRPL57	1.77741	5.9518	1.42e-12	down
ENSBTAG00000020203	TMEM151A	1.66598	3.15763	1.44e-12	down
ENSBTAG00000016588	TMEM8A	1.66912	4.72255	1.52e-12	down
ENSBTAG00000004854	SLC24A5	-1.54485	-0.0367965	1.69e-12	up
ENSBTAG00000038034	ZNF628	2.00371	5.92211	1.73e-12	down
ENSBTAG00000031044	MIGA1	-1.63811	2.39212	1.76e-12	up
ENSBTAG00000031287	TMEM158	3.66537	-0.915031	1.8e-12	down
ENSBTAG00000047526	GSC2	2.89895	-1.15228	2.51e-12	down
ENSBTAG00000008275	GREB1L	-3.05263	-1.42776	2.7e-12	up
ENSBTAG00000035379	ENSBTAG00000035379	1.92047	-0.942489	2.89e-12	down
ENSBTAG00000049747	ENSBTAG00000049747	-2.95503	-0.129698	3.09e-12	up
ENSBTAG00000005062	TEC	-1.54821	4.75237	3.3e-12	up
ENSBTAG00000053553	ENSBTAG00000053553	-3.1994	0.0880471	3.77e-12	up
ENSBTAG00000047508	ZNF580	3.35936	2.98576	5.06e-12	down
ENSBTAG00000031395	C6H4orf48	3.57266	-0.497699	5.06e-12	down
ENSBTAG00000002398	ZNF567	-1.82253	1.52472	5.17e-12	up
ENSBTAG00000052255	TVP23A	-1.9595	1.26717	5.5e-12	up
ENSBTAG00000013943	ZNF703	1.67447	2.6051	6.16e-12	down
ENSBTAG00000000336	ENSBTAG00000000336	-2.65577	2.80428	6.21e-12	up
ENSBTAG00000047986	ENSBTAG00000047986	1.54973	3.11858	6.3e-12	down
ENSBTAG00000011876	MORC3	-1.73335	4.22461	6.6e-12	up
ENSBTAG00000044044	CLOCK	-1.58279	1.82728	6.99e-12	up
ENSBTAG00000002972	CASC1	-1.84838	0.152385	8.86e-12	up
ENSBTAG00000048555	ENSBTAG00000048555	1.61085	3.53874	9.01e-12	down
ENSBTAG00000030521	IER5L	1.71078	6.26639	1.13e-11	down
ENSBTAG00000011917	GPAM	-1.83072	1.18016	1.13e-11	up
ENSBTAG00000020017	SLC25A41	-1.81532	-0.40636	1.49e-11	up
ENSBTAG00000001457	TMEM267	-1.65203	1.67076	1.95e-11	up
ENSBTAG00000004999	RESF1	-1.51277	7.9224	2.08e-11	up
ENSBTAG00000008921	NEXN	-2.68644	0.333998	2.09e-11	up
ENSBTAG00000019155	FRS2	-1.52379	3.38395	2.73e-11	up
ENSBTAG00000033897	ENSBTAG00000033897	1.74281	1.3909	3.55e-11	down
ENSBTAG00000052291	ENSBTAG00000052291	-2.76865	0.098713	3.74e-11	up
ENSBTAG00000014007	ELMOD2	-1.51022	3.51615	3.75e-11	up
ENSBTAG00000038134	ZDHHC1	2.88302	-0.161589	3.95e-11	down
ENSBTAG00000052394	ENSBTAG00000052394	-1.87854	0.516774	5.77e-11	up
ENSBTAG00000030426	ENSBTAG00000030426	-1.62941	3.14593	6.34e-11	up
ENSBTAG00000009035	CENPE	-2.02799	1.73412	7.04e-11	up
ENSBTAG00000003541	ZNF614	-1.52188	3.64981	7.23e-11	up
ENSBTAG00000050108	ENSBTAG00000050108	-2.81677	-1.42739	8.22e-11	up
ENSBTAG00000049173	ENSBTAG00000049173	2.33292	0.291699	8.5e-11	down
ENSBTAG00000018383	ATAD5	-1.59722	1.59195	8.53e-11	up
ENSBTAG00000052369	ENSBTAG00000052369	2.29147	7.58378	1.16e-10	down
ENSBTAG00000051872	ENSBTAG00000051872	-2.79755	-0.467052	1.25e-10	up
ENSBTAG00000027172	ENSBTAG00000027172	2.53507	-0.769834	1.32e-10	down
ENSBTAG00000052635	ENSBTAG00000052635	-2.1409	-0.913979	1.33e-10	up
ENSBTAG00000051356	ENSBTAG00000051356	-2.40436	-0.0303499	1.38e-10	up
ENSBTAG00000036016	FAM111B	-1.63002	4.1673	1.45e-10	up
ENSBTAG00000055016	ENSBTAG00000055016	1.50989	2.54324	1.69e-10	down
ENSBTAG00000052330	ENSBTAG00000052330	-1.75748	1.5072	1.74e-10	up
ENSBTAG00000020180	TMED5	-1.50743	3.61254	1.76e-10	up
ENSBTAG00000014828	CACNA1A	1.76212	0.81759	2.11e-10	down
ENSBTAG00000013842	ACTR6	-1.56573	3.36652	2.22e-10	up
ENSBTAG00000002020	CREBRF	-1.59997	4.20204	2.58e-10	up
ENSBTAG00000046587	CST6	1.85987	0.461923	2.71e-10	down
ENSBTAG00000019782	TPI1	1.56838	-0.524636	2.94e-10	down
ENSBTAG00000053162	ENSBTAG00000053162	-1.93746	-0.887132	3.12e-10	up
ENSBTAG00000000447	FRA10AC1	-1.57644	2.97279	3.14e-10	up
ENSBTAG00000051406	ENSBTAG00000051406	-3.62578	0.250146	3.72e-10	up
ENSBTAG00000017305	ENSBTAG00000017305	1.63221	3.58388	3.83e-10	down
ENSBTAG00000054645	ENSBTAG00000054645	-2.48978	-1.53804	4.48e-10	up
ENSBTAG00000054534	ENSBTAG00000054534	-2.27671	-1.02195	4.77e-10	up
ENSBTAG00000002175	SRPK2	-1.64612	5.6221	4.79e-10	up
ENSBTAG00000019692	BCL2L2	-1.53592	1.0944	5.06e-10	up
ENSBTAG00000051736	ENSBTAG00000051736	-1.58614	-0.0997472	5.44e-10	up
ENSBTAG00000007239	TNFAIP6	-3.17908	0.818783	5.67e-10	up
ENSBTAG00000022922	ENSBTAG00000022922	-2.23699	-1.4328	5.78e-10	up
ENSBTAG00000053163	ENSBTAG00000053163	-2.14101	0.565419	6.2e-10	up
ENSBTAG00000002046	COX8B	2.41041	0.91904	6.24e-10	down
ENSBTAG00000047319	ENSBTAG00000047319	1.85485	1.25203	6.83e-10	down
ENSBTAG00000033389	ENSBTAG00000033389	-1.72966	-1.35078	7.1e-10	up
ENSBTAG00000055112	GPR52	-2.00568	-0.755114	7.69e-10	up
ENSBTAG00000054347	ENSBTAG00000054347	1.88421	1.27452	8.3e-10	down
ENSBTAG00000023472	PPP1R14A	1.59043	1.80912	8.36e-10	down
ENSBTAG00000051842	ENSBTAG00000051842	-3.13749	-0.51869	8.77e-10	up
ENSBTAG00000054746	NBDY	1.75946	-0.37841	8.86e-10	down
ENSBTAG00000011928	ZBTB20	-1.79668	1.1071	1e-09	up
ENSBTAG00000053537	ENSBTAG00000053537	-1.67407	3.00863	1.04e-09	up
ENSBTAG00000054546	ENSBTAG00000054546	-3.24185	-1.13693	1.14e-09	up
ENSBTAG00000008142	IFIH1	-1.91129	6.03152	1.29e-09	up
ENSBTAG00000051305	INAFM2	2.71017	0.929627	1.3e-09	down
ENSBTAG00000026936	ZGRF1	-1.56024	2.45029	1.44e-09	up
ENSBTAG00000042458	RNase_MRP	2.86802	0.307166	1.47e-09	down
ENSBTAG00000044427	RNaseP_nuc	1.87551	1.85814	1.51e-09	down
ENSBTAG00000048390	NCBP2AS2	2.28189	2.72281	1.58e-09	down
ENSBTAG00000004824	REEP1	4.27114	2.28053	1.7e-09	down
ENSBTAG00000051950	ENSBTAG00000051950	-2.35928	-0.772091	1.95e-09	up
ENSBTAG00000004585	CCDC30	-1.89788	-0.273377	2.59e-09	up
ENSBTAG00000021201	FAM126B	-1.52707	1.68321	2.66e-09	up
ENSBTAG00000032140	SBK1	1.63646	0.443973	2.75e-09	down
ENSBTAG00000048730	ENSBTAG00000048730	2.28101	-1.1831	3.09e-09	down
ENSBTAG00000002710	TSSK4	-2.07464	-1.58458	3.11e-09	up
ENSBTAG00000016061	RSAD2	-3.90333	6.02123	3.7e-09	up
ENSBTAG00000013442	GPR62	1.86668	0.458849	3.93e-09	down
ENSBTAG00000031160	ENSBTAG00000031160	1.59256	3.86302	4.03e-09	down
ENSBTAG00000050654	ENSBTAG00000050654	1.79345	3.50354	4.15e-09	down
ENSBTAG00000053945	ENSBTAG00000053945	-1.8489	0.399585	4.18e-09	up
ENSBTAG00000039671	ENSBTAG00000039671	-2.10104	0.78225	4.21e-09	up
ENSBTAG00000051084	ENSBTAG00000051084	-1.58475	-0.184962	4.34e-09	up
ENSBTAG00000005240	ZNF605	-1.87794	0.547978	4.41e-09	up
ENSBTAG00000052883	NANOS1	2.5136	-0.33208	4.49e-09	down
ENSBTAG00000053050	SAMD9	-1.7677	7.59481	5.12e-09	up
ENSBTAG00000007654	CHST7	1.62008	3.1379	5.16e-09	down
ENSBTAG00000003601	ZMAT1	-1.97468	-0.293952	5.45e-09	up
ENSBTAG00000008909	PNPT1	-1.73796	4.26861	6.66e-09	up
ENSBTAG00000011651	HECTD2	-1.7154	-0.186004	6.7e-09	up
ENSBTAG00000054706	ENSBTAG00000054706	-2.57022	-1.38246	7.38e-09	up
ENSBTAG00000019994	ENSBTAG00000019994	-1.51763	-0.570709	8.06e-09	up
ENSBTAG00000019015	IFITM3	-2.20997	6.63788	1.23e-08	up
ENSBTAG00000020538	HERC5	-1.90139	5.54349	1.55e-08	up
ENSBTAG00000004906	CCNE2	-1.54384	1.56352	1.67e-08	up
ENSBTAG00000006342	ATP5IF1	1.89823	8.72019	2.02e-08	down
ENSBTAG00000038755	ENSBTAG00000038755	-2.07365	-0.995609	2.09e-08	up
ENSBTAG00000011936	ATP8B4	-2.27744	4.03371	2.18e-08	up
ENSBTAG00000011447	FAM171A2	2.3525	-1.1222	2.62e-08	down
ENSBTAG00000015750	AMN	1.93606	3.82817	2.65e-08	down
ENSBTAG00000009023	TMTC3	-1.56359	1.04477	2.72e-08	up
ENSBTAG00000039046	CD24	-2.13212	4.466	3.34e-08	up
ENSBTAG00000026769	ASCL2	1.53573	0.311824	3.4e-08	down
ENSBTAG00000052011	ENSBTAG00000052011	1.99208	-1.20317	3.74e-08	down
ENSBTAG00000052846	ENSBTAG00000052846	-1.78126	-0.990347	4.53e-08	up
ENSBTAG00000000533	ZNF684	-2.07246	-0.992356	4.78e-08	up
ENSBTAG00000049726	SRRM5	-2.28765	-1.26042	4.87e-08	up
ENSBTAG00000011337	ANKRD33B	1.86027	2.24696	5.27e-08	down
ENSBTAG00000023787	TOR4A	2.06424	5.81632	5.46e-08	down
ENSBTAG00000003809	PLCD4	-1.62149	-0.429024	5.71e-08	up
ENSBTAG00000020536	HERC6	-1.95183	6.22161	5.73e-08	up
ENSBTAG00000022000	CACNB2	-1.6894	-0.969228	6.02e-08	up
ENSBTAG00000020283	DUSP5	2.12311	5.8436	6.67e-08	down
ENSBTAG00000010907	PPP1R1A	1.90268	-1.29294	7.41e-08	down
ENSBTAG00000017649	SCML1	-1.68314	-0.701224	7.57e-08	up
ENSBTAG00000001523	YES1	-1.80279	0.0857866	8.28e-08	up
ENSBTAG00000007372	ANKRD61	-2.01081	0.361577	8.33e-08	up
ENSBTAG00000033523	ENSBTAG00000033523	-2.05681	-1.20961	8.94e-08	up
ENSBTAG00000018340	ENSBTAG00000018340	-1.54635	-0.481691	9.6e-08	up
ENSBTAG00000026684	SYNC	-1.86483	-0.425094	9.71e-08	up
ENSBTAG00000039132	ENSBTAG00000039132	-2.22859	-0.294302	9.96e-08	up
ENSBTAG00000002964	TXLNB	-1.95874	-0.960952	1.06e-07	up
ENSBTAG00000053762	ENSBTAG00000053762	-2.57768	-1.52976	1.13e-07	up
ENSBTAG00000018524	AMHR2	-1.52532	0.561209	1.13e-07	up
ENSBTAG00000010665	CBLN3	-2.23237	1.88895	1.24e-07	up
ENSBTAG00000047772	FBXO48	-1.97572	-0.407529	1.26e-07	up
ENSBTAG00000040161	ENSBTAG00000040161	-2.11644	-0.841199	1.3e-07	up
ENSBTAG00000045826	C28H10orf105	1.90795	-0.0251944	1.36e-07	down
ENSBTAG00000033806	ENSBTAG00000033806	-2.54018	-1.40151	1.39e-07	up
ENSBTAG00000045822	C15H11orf96	2.11477	0.802667	1.42e-07	down
ENSBTAG00000053523	ENSBTAG00000053523	-2.81683	-1.29294	1.53e-07	up
ENSBTAG00000051730	ENSBTAG00000051730	2.16126	5.52378	1.53e-07	down
ENSBTAG00000015837	P2RY12	-1.90685	3.30212	1.59e-07	up
ENSBTAG00000052464	ENSBTAG00000052464	2.46346	-1.22976	1.61e-07	down
ENSBTAG00000016661	USP18	-1.57925	5.68908	1.63e-07	up
ENSBTAG00000030932	IFI44L	-2.00944	5.33855	1.68e-07	up
ENSBTAG00000038757	HBM	3.66009	4.02012	1.82e-07	down
ENSBTAG00000019370	RAB21	-1.74894	-1.79965	1.9e-07	up
ENSBTAG00000034138	ENSBTAG00000034138	1.78025	0.321984	1.9e-07	down
ENSBTAG00000053235	ENSBTAG00000053235	-2.29627	-0.0127481	2.03e-07	up
ENSBTAG00000000658	WDR97	-1.54036	0.677013	2.46e-07	up
ENSBTAG00000050809	GIPC3	1.51578	1.18372	2.57e-07	down
ENSBTAG00000008021	ENSBTAG00000008021	-2.9598	1.70435	2.6e-07	up
ENSBTAG00000015113	CITED4	2.0755	1.95499	2.65e-07	down
ENSBTAG00000003366	DDX58	-2.01168	5.21417	2.65e-07	up
ENSBTAG00000014529	GBP4	-1.6819	3.56343	2.84e-07	up
ENSBTAG00000049900	ENSBTAG00000049900	-1.83247	-1.33056	3e-07	up
ENSBTAG00000005094	LRP2BP	-2.23698	-1.24446	3.03e-07	up
ENSBTAG00000008808	CCDC17	-1.96976	-0.904363	3.33e-07	up
ENSBTAG00000054728	ENSBTAG00000054728	-1.99114	-0.392178	3.48e-07	up
ENSBTAG00000013976	AGBL3	-2.02161	0.535677	3.54e-07	up
ENSBTAG00000006806	KRT17	4.07197	4.44803	3.87e-07	down
ENSBTAG00000052414	HAP1	-1.6878	1.35173	4.44e-07	up
ENSBTAG00000020144	GPR34	-1.87537	0.0493406	5.22e-07	up
ENSBTAG00000044172	LMLN	-1.5135	0.50619	5.72e-07	up
ENSBTAG00000053132	INAFM1	2.13633	3.49126	5.79e-07	down
ENSBTAG00000034918	IFIT2	-2.74914	8.19747	6.65e-07	up
ENSBTAG00000048423	ENSBTAG00000048423	1.7346	1.22414	7.06e-07	down
ENSBTAG00000020350	DUSP2	1.59057	8.58572	7.54e-07	down
ENSBTAG00000025752	P3H4	1.63478	-1.01379	7.62e-07	down
ENSBTAG00000014983	IL23R	-2.10128	-0.137671	7.84e-07	up
ENSBTAG00000001439	HESX1	-1.51996	-0.745569	7.86e-07	up
ENSBTAG00000045643	FOXD2	1.63954	0.744152	8.07e-07	down
ENSBTAG00000017242	FADS6	2.11024	-0.493571	8.75e-07	down
ENSBTAG00000023365	ENSBTAG00000023365	1.53539	0.812439	9.81e-07	down
ENSBTAG00000048655	NT5E	-1.86527	-0.634973	9.98e-07	up
ENSBTAG00000023666	ENSBTAG00000023666	2.09403	1.66943	1.02e-06	down
ENSBTAG00000012621	RTN4RL2	1.63251	-0.0477355	1.16e-06	down
ENSBTAG00000054844	ENSBTAG00000054844	3.44595	7.15894	1.21e-06	down
ENSBTAG00000046803	GAS1	2.14842	0.823956	1.23e-06	down
ENSBTAG00000048067	EPOP	1.87141	-0.926014	1.23e-06	down
ENSBTAG00000007881	IFIT1	-2.38077	7.63359	1.26e-06	up
ENSBTAG00000007200	COX6B2	1.58615	-0.265594	1.28e-06	down
ENSBTAG00000054765	PGLYRP4	-2.79698	0.0480033	1.35e-06	up
ENSBTAG00000048731	ENSBTAG00000048731	-2.58219	-0.208103	1.38e-06	up
ENSBTAG00000001786	HYKK	-1.52184	-0.458838	1.39e-06	up
ENSBTAG00000011327	OLFML3	-1.509	0.677661	1.42e-06	up
ENSBTAG00000008471	MX2	-2.70901	7.7389	1.44e-06	up
ENSBTAG00000048516	ENSBTAG00000048516	-3.08617	0.272494	1.49e-06	up
ENSBTAG00000020264	CCDC181	-1.562	0.0927276	1.55e-06	up
ENSBTAG00000053500	ENSBTAG00000053500	-1.96847	-0.708548	1.58e-06	up
ENSBTAG00000001725	CXCL10	-2.34742	3.19893	1.62e-06	up
ENSBTAG00000051396	ENSBTAG00000051396	-1.79904	-0.429536	1.98e-06	up
ENSBTAG00000052124	ENSBTAG00000052124	-1.65159	0.230426	2.05e-06	up
ENSBTAG00000034349	IFI44	-2.11561	3.73068	2.25e-06	up
ENSBTAG00000038233	ENSBTAG00000038233	-1.65105	5.44583	2.31e-06	up
ENSBTAG00000051993	ENSBTAG00000051993	-1.82534	-1.5455	2.5e-06	up
ENSBTAG00000046974	ENSBTAG00000046974	-2.19795	-1.29898	2.51e-06	up
ENSBTAG00000055215	ENSBTAG00000055215	-1.75956	-1.42336	2.6e-06	up
ENSBTAG00000051252	ENSBTAG00000051252	-2.39842	-1.59547	2.83e-06	up
ENSBTAG00000032456	H2AC21	1.50092	0.484801	3.17e-06	down
ENSBTAG00000010689	NRG2	1.57752	-0.253167	3.47e-06	down
ENSBTAG00000030671	HOOK1	-1.5092	0.704964	3.6e-06	up
ENSBTAG00000039954	COPZ2	1.64158	-1.25157	3.68e-06	down
ENSBTAG00000001936	PCK1	-2.14901	-1.30304	4.53e-06	up
ENSBTAG00000037937	ENSBTAG00000037937	-1.72379	6.15596	4.96e-06	up
ENSBTAG00000054614	ENSBTAG00000054614	-1.90838	-1.37886	5.04e-06	up
ENSBTAG00000020923	GDF1	1.91501	2.09942	5.17e-06	down
ENSBTAG00000004386	SOCS1	2.20191	2.19656	6.21e-06	down
ENSBTAG00000008836	ZNF782	-1.8875	-1.3321	6.29e-06	up
ENSBTAG00000018819	TENM1	-2.13854	0.0781582	6.45e-06	up
ENSBTAG00000053534	ENSBTAG00000053534	-1.88375	-0.794095	6.99e-06	up
ENSBTAG00000038442	WDR87	-2.09799	-0.191683	7.2e-06	up
ENSBTAG00000046268	ENSBTAG00000046268	-2.38563	-0.749863	7.27e-06	up
ENSBTAG00000004099	CCDC170	-2.16844	0.436615	7.5e-06	up
ENSBTAG00000045588	ENSBTAG00000045588	-2.47049	2.66502	8.27e-06	up
ENSBTAG00000008703	EIF2AK2	-1.58951	4.17069	8.5e-06	up
ENSBTAG00000018284	KBTBD11	2.599	-1.4239	9.65e-06	down
ENSBTAG00000014955	AMH	1.76932	-0.360264	1.04e-05	down
ENSBTAG00000004710	HNF1B	1.52827	-0.67486	1.05e-05	down
ENSBTAG00000016567	HBQ1	1.64568	1.03018	1.09e-05	down
ENSBTAG00000009252	KLRA1	-2.52855	-0.116319	1.14e-05	up
ENSBTAG00000001728	IGSF10	-2.10778	-0.7957	1.19e-05	up
ENSBTAG00000017786	FCRL6	1.64839	0.971002	1.22e-05	down
ENSBTAG00000037634	ENSBTAG00000037634	-1.59571	4.80063	1.25e-05	up
ENSBTAG00000009206	FOXS1	-1.53876	3.05933	1.26e-05	up
ENSBTAG00000050496	ENSBTAG00000050496	1.94981	4.18664	1.31e-05	down
ENSBTAG00000022489	ENSBTAG00000022489	-1.66883	7.92835	1.36e-05	up
ENSBTAG00000014628	OAS2	-2.9795	2.90105	1.46e-05	up
ENSBTAG00000007122	ZFP2	-1.52484	-0.552683	1.47e-05	up
ENSBTAG00000000095	CD274	-1.74122	2.62941	1.5e-05	up
ENSBTAG00000025826	SLC24A1	-1.6629	-1.08226	1.72e-05	up
ENSBTAG00000048526	ENSBTAG00000048526	-1.75007	-0.923331	1.86e-05	up
ENSBTAG00000013717	PRAP1	-1.62496	-1.48967	1.94e-05	up
ENSBTAG00000050727	ENSBTAG00000050727	-2.47375	-1.01128	2.22e-05	up
ENSBTAG00000014666	GP9	2.19963	2.46252	2.48e-05	down
ENSBTAG00000037800	APOBEC3Z1	-2.36968	4.52733	2.59e-05	up
ENSBTAG00000039524	ENSBTAG00000039524	-1.84541	2.06069	2.73e-05	up
ENSBTAG00000025233	CBARP	-1.57864	-1.01871	2.8e-05	up
ENSBTAG00000054947	ENSBTAG00000054947	1.71794	5.74997	2.92e-05	down
ENSBTAG00000046373	ENSBTAG00000046373	1.61496	-1.30471	3.39e-05	down
ENSBTAG00000011465	MYBPH	-1.81097	3.20514	3.5e-05	up
ENSBTAG00000026340	ENSBTAG00000026340	-1.73285	-0.920804	3.54e-05	up
ENSBTAG00000011551	CPNE9	-2.137	-0.220752	3.8e-05	up
ENSBTAG00000009768	IFIT3	-1.88751	7.9388	4.4e-05	up
ENSBTAG00000002974	FMO2	-1.96891	-0.873824	4.66e-05	up
ENSBTAG00000051183	ENSBTAG00000051183	-1.52783	0.598135	5.65e-05	up
ENSBTAG00000030711	LYPD8	1.85092	1.83227	6.04e-05	down
ENSBTAG00000037644	HBB	2.39508	12.6166	6.17e-05	down
ENSBTAG00000050297	ENSBTAG00000050297	-1.69078	1.20859	6.32e-05	up
ENSBTAG00000013178	ALAS2	1.59334	6.51948	7.72e-05	down
ENSBTAG00000048697	ENSBTAG00000048697	-2.70895	-0.0466883	7.91e-05	up
ENSBTAG00000002772	GAL3ST3	1.62937	-1.0002	7.92e-05	down
ENSBTAG00000048608	5_8S_rRNA	1.79063	1.59668	8.32e-05	down
ENSBTAG00000030423	CLEC1B	-1.95987	0.207934	8.43e-05	up
ENSBTAG00000031214	ENSBTAG00000031214	-1.69226	2.23673	9.19e-05	up
ENSBTAG00000010138	SEMA3B	-1.97818	-0.569305	9.35e-05	up
ENSBTAG00000048669	ENSBTAG00000048669	1.91571	-1.06942	9.7e-05	down
ENSBTAG00000015569	ENKUR	-1.8146	-0.670472	9.94e-05	up
ENSBTAG00000052771	ENSBTAG00000052771	-1.62328	-0.584487	9.94e-05	up
ENSBTAG00000014707	ISG15	-2.24631	8.06864	0.000116107	up
ENSBTAG00000049193	ENSBTAG00000049193	-1.71529	-1.31023	0.00011948	up
ENSBTAG00000020580	TCN1	-1.55845	6.40343	0.000137938	up
ENSBTAG00000053382	ENSBTAG00000053382	-1.81998	-1.10948	0.000140266	up
ENSBTAG00000037651	S100A2	1.6982	-1.37356	0.000145004	down
ENSBTAG00000034626	FBXO16	-1.67736	-0.513778	0.000153242	up
ENSBTAG00000049729	ENSBTAG00000049729	-1.63137	-0.356155	0.000156854	up
ENSBTAG00000013799	ENSBTAG00000013799	1.50688	-0.901051	0.000171054	down
ENSBTAG00000001864	NR4A3	2.1387	1.38583	0.000186837	down
ENSBTAG00000039708	AJM1	1.5478	-0.84369	0.000204525	down
ENSBTAG00000020416	PGAP1	-1.63204	-1.61745	0.00021039	up
ENSBTAG00000037527	OAS1Z	-1.50542	4.78862	0.000214422	up
ENSBTAG00000015994	LRRC63	-1.60658	-0.522529	0.000217692	up
ENSBTAG00000013008	PMCH	-1.56361	-1.3404	0.000232759	up
ENSBTAG00000051412	HBA	2.63319	10.8303	0.000240987	down
ENSBTAG00000050969	ENSBTAG00000050969	-2.11384	0.463881	0.000261254	up
ENSBTAG00000052721	ENSBTAG00000052721	-1.55044	0.0386647	0.000279119	up
ENSBTAG00000051609	PLPPR3	-1.58596	-0.468126	0.000308211	up
ENSBTAG00000001881	SLC10A1	-1.70248	-1.31679	0.000321761	up
ENSBTAG00000048942	ENSBTAG00000048942	-1.60537	-1.02598	0.000452238	up
ENSBTAG00000053421	ENSBTAG00000053421	1.93109	1.66837	0.00048121	down
ENSBTAG00000015926	ABLIM2	1.50302	0.22067	0.000518594	down
ENSBTAG00000016867	HSD17B3	-1.59629	-0.77572	0.000526744	up
ENSBTAG00000053204	ENSBTAG00000053204	-1.6982	-1.30573	0.000546586	up
ENSBTAG00000051089	ENSBTAG00000051089	-1.76055	-0.629472	0.000567064	up
ENSBTAG00000030539	KRT222	-1.54706	-1.38168	0.000580728	up
ENSBTAG00000054436	ENSBTAG00000054436	-2.05089	1.02078	0.000596533	up
ENSBTAG00000014693	TMEM88	-1.58889	0.51153	0.000727657	up
ENSBTAG00000016343	KCNIP2	-1.65631	-1.50668	0.00074056	up
ENSBTAG00000002134	INSYN2B	-1.93572	-1.52804	0.000844813	up
ENSBTAG00000007073	CPB2	-1.93477	-0.0298911	0.000874072	up
ENSBTAG00000038748	HBG	2.06072	2.50679	0.000880025	down
ENSBTAG00000054912	ENSBTAG00000054912	-1.80511	-0.763563	0.000880719	up
ENSBTAG00000053508	ENSBTAG00000053508	1.53041	6.89259	0.000881861	down
ENSBTAG00000049916	Metazoa_SRP	1.8284	1.00324	0.00104172	down
ENSBTAG00000003353	SLC6A2	-1.91053	-0.24448	0.00117391	up
ENSBTAG00000010065	TRPC5	-1.62409	-0.213915	0.00119992	up
ENSBTAG00000007312	CD209	1.50397	0.000544449	0.00123486	down
ENSBTAG00000002281	ZNF354C	-1.52745	-1.18009	0.00127854	up
ENSBTAG00000050443	ENSBTAG00000050443	-1.60573	-1.55819	0.00130037	up
ENSBTAG00000012909	CRABP1	1.52552	0.0132552	0.0014282	down
ENSBTAG00000054150	ENSBTAG00000054150	-1.7923	0.739955	0.00144365	up
ENSBTAG00000001610	SLC4A1	1.95883	-0.19706	0.00147406	down
ENSBTAG00000048857	ENSBTAG00000048857	-1.58576	-1.23025	0.0020593	up
ENSBTAG00000053351	ENSBTAG00000053351	1.76573	3.05311	0.00207506	down
ENSBTAG00000040367	ENSBTAG00000040367	3.16746	4.66794	0.00218735	down
ENSBTAG00000020285	PRG3	1.96736	0.719624	0.00342212	down
ENSBTAG00000011881	TDRD10	-1.74814	-0.429779	0.00363686	up
ENSBTAG00000047331	GYPB	1.66309	1.4774	0.00414796	down
ENSBTAG00000037558	GRO1	1.91368	5.79192	0.00623121	down
ENSBTAG00000052111	ENSBTAG00000052111	-1.50211	2.81056	0.00675794	up
ENSBTAG00000034985	PHLDA1	1.55277	0.219926	0.0102561	down
ENSBTAG00000051635	ENSBTAG00000051635	-1.50769	0.251618	0.0128695	up
ENSBTAG00000054407	ENSBTAG00000054407	1.5276	0.212637	0.0195721	down
ENSBTAG00000032057	ENSBTAG00000032057	1.80638	1.43509	0.0222958	down
ENSBTAG00000037778	CXCL3	1.80025	3.86568	0.0420797	down
