# Supplementary material for: Transcriptome Analyses Reveal Essential Roles of Alternative Splicing Regulation in Heat-Stressed Holstein Cows
Source: Int J Mol Sci. 2022 Sep 14;23(18):10664. doi: 10.3390/ijms231810664 (PMC9505234; doi:10.3390/ijms231810664)
Supplement: Supplementary file 1 [file ijms-23-10664-s001.zip › Table S8-Overlapping genes between the differentially expressed and differentially expressed genes.xls]

## Sheet: Table S8
Table S8. Overlapping genes between the differentially expressed and differentially expressed genes.
gene_id	gene_name
ENSBTAG00000016932	SENP7
ENSBTAG00000039442	SEC62
ENSBTAG00000005862	SMC4
ENSBTAG00000004934	NEMF
ENSBTAG00000011936	ATP8B4
ENSBTAG00000017177	RBM25
ENSBTAG00000034255	EIF5B
ENSBTAG00000014310	HEATR5B
ENSBTAG00000004824	REEP1
ENSBTAG00000013254	XPO1
ENSBTAG00000003922	MPHOSPH8
ENSBTAG00000000288	UPF2
ENSBTAG00000052413	GNAS
ENSBTAG00000017468	NUCB2
ENSBTAG00000048697	ENSBTAG00000048697
ENSBTAG00000050654	ENSBTAG00000050654
ENSBTAG00000011963	RPS19
ENSBTAG00000019341	NSRP1
ENSBTAG00000002279	LUC7L3
ENSBTAG00000010899	TIMP2
ENSBTAG00000027789	PPIG
ENSBTAG00000008142	IFIH1
ENSBTAG00000048151	PRPF40A
ENSBTAG00000051479	ENSBTAG00000051479
ENSBTAG00000016782	SLC39A10
ENSBTAG00000006342	ATP5IF1
ENSBTAG00000007321	SREK1
ENSBTAG00000005142	RPL37
ENSBTAG00000054436	ENSBTAG00000054436
ENSBTAG00000001617	G2E3
ENSBTAG00000020164	BAZ1A
ENSBTAG00000047229	CRIP1
ENSBTAG00000018227	SLC4A7
ENSBTAG00000052330	ENSBTAG00000052330
ENSBTAG00000026919	PXDC1
ENSBTAG00000008403	ROCK1
ENSBTAG00000002755	ANKRD12
ENSBTAG00000017999	TNRC6A
ENSBTAG00000008412	BCL7C
ENSBTAG00000009768	IFIT3
ENSBTAG00000020283	DUSP5
ENSBTAG00000000222	ARID4B
ENSBTAG00000033457	CCAR1
ENSBTAG00000051191	ENSBTAG00000051191
ENSBTAG00000019015	IFITM3
ENSBTAG00000021378	S100A13
ENSBTAG00000047874	PRPF38B
ENSBTAG00000019091	RNPC3
ENSBTAG00000015781	TRMT13
ENSBTAG00000037634	ENSBTAG00000037634
ENSBTAG00000038233	ENSBTAG00000038233
ENSBTAG00000002627	ZRANB2
ENSBTAG00000015474	SRSF11
ENSBTAG00000050705	ENSBTAG00000050705
ENSBTAG00000011819	PHF14
ENSBTAG00000019020	TAX1BP1
ENSBTAG00000014609	PPP1R12A
ENSBTAG00000016661	USP18
ENSBTAG00000004999	RESF1
ENSBTAG00000030426	ENSBTAG00000030426
ENSBTAG00000049487	ENSBTAG00000049487
ENSBTAG00000039784	PRR5
ENSBTAG00000009632	LARP7
ENSBTAG00000020538	HERC5
ENSBTAG00000007116	ARRDC3
ENSBTAG00000017123	ZNF354B
ENSBTAG00000052504	KLF2
ENSBTAG00000002468	RPS28
ENSBTAG00000047550	KIAA2026
ENSBTAG00000000095	CD274
ENSBTAG00000011413	CCDC107
ENSBTAG00000024688	PHIP
ENSBTAG00000019730	PNISR
ENSBTAG00000017958	AHI1
ENSBTAG00000051704	TNFRSF10D
ENSBTAG00000008388	THOC2
ENSBTAG00000014771	RBMX2
ENSBTAG00000051239	ENSBTAG00000051239
ENSBTAG00000031388	DNAAF4
ENSBTAG00000050969	ENSBTAG00000050969
ENSBTAG00000047986	ENSBTAG00000047986
ENSBTAG00000001996	SNRNP70
ENSBTAG00000000336	ENSBTAG00000000336
ENSBTAG00000038034	ZNF628
ENSBTAG00000031752	TMEM256
ENSBTAG00000039524	ENSBTAG00000039524
ENSBTAG00000048030	ENSBTAG00000048030
