# Supplementary material for: Transcriptome Analyses Reveal Essential Roles of Alternative Splicing Regulation in Heat-Stressed Holstein Cows
Source: Int J Mol Sci. 2022 Sep 14;23(18):10664. doi: 10.3390/ijms231810664 (PMC9505234; doi:10.3390/ijms231810664)
Supplement: Supplementary file 1 [file ijms-23-10664-s001.zip › Table S9-Primers used in quantitative real-time PCR.xls]

## Sheet: Sheet1
Table S9. Primers used in quantitative real-time PCR.
Primer name	Primer sequence (5'→ 3')	Fragment length (bp)	Annealing temperature (℃)	Note
RBM25-1F	GGGGGTCCAGGTTCTTTGTT	111	60	Detection of expression at the gene level
RBM25-1R	GCTCAAAACGAAGGGTTGGC
RBM25-2F	AAGGAACCGGAATCTACGCTC	101	60	Detection of expression at transcript level (XM_002690998.6)
RBM25-2R	TGTGCCTTTGTCTTTGCGTC
RBM25-3F	CTTGTATCAGGTGGTGGCTCT	100	60	Detection of expression at transcript level (XM_024998128.1)
RBM25-3R	CGCTTTGTTGAGAGGGAGTAGT
LARP7-F	AAGGATGAGGATGAGCGGAC	160	60	Detection of expression at the gene level
LARP7-R	ATTCCACGAAGGCAAATCCC
SNRNP70-F	GGAAAAGATTGAGCGGCGAC	140	60	Detection of expression at the gene level
SNRNP70-R	GCTTGGACTCTGTCGTGTCA
PRPF40A-F	ACCCCTTCTGTTCAGGATCAA	163	60	Detection of expression at the gene level
PRPF40A-R	ATGCTTGCTTTGCCTCCTCT
GAPDH-F	GGCGCCAAGAGGGTCAT	109	60	Detection of expression at the gene level
GAPDH-R	AGGCATTGCTGACAATCTTGAG
